# Supplementary material for: A deep-learning framework for multi-level peptide–protein interaction prediction
Source: Nat Commun. 2021 Sep 15;12:5465. doi: 10.1038/s41467-021-25772-4 (PMC8443569; doi:10.1038/s41467-021-25772-4)
Supplement: Supplementary file 3 — Source Data [file 41467_2021_25772_MOESM3_ESM.xlsx]

## Sheet: Table S12 - PDB ID Train
PDB_id	hyperlink
1ACY	http://doi.org/10.2210/pdb1ACY/pdb
1N0X	http://doi.org/10.2210/pdb1N0X/pdb
1QGC	http://doi.org/10.2210/pdb1QGC/pdb
1VRK	http://doi.org/10.2210/pdb1VRK/pdb
1XCQ	http://doi.org/10.2210/pdb1XCQ/pdb
2B1A	http://doi.org/10.2210/pdb2B1A/pdb
2B1H	http://doi.org/10.2210/pdb2B1H/pdb
2KJ4	http://doi.org/10.2210/pdb2KJ4/pdb
2OQJ	http://doi.org/10.2210/pdb2OQJ/pdb
2OSL	http://doi.org/10.2210/pdb2OSL/pdb
2OTK	http://doi.org/10.2210/pdb2OTK/pdb
2Y5T	http://doi.org/10.2210/pdb2Y5T/pdb
3BKY	http://doi.org/10.2210/pdb3BKY/pdb
3D0L	http://doi.org/10.2210/pdb3D0L/pdb
3D36	http://doi.org/10.2210/pdb3D36/pdb
3DRT	http://doi.org/10.2210/pdb3DRT/pdb
3EFD	http://doi.org/10.2210/pdb3EFD/pdb
3GN8	http://doi.org/10.2210/pdb3GN8/pdb
3H0T	http://doi.org/10.2210/pdb3H0T/pdb
3HE4	http://doi.org/10.2210/pdb3HE4/pdb
3HE5	http://doi.org/10.2210/pdb3HE5/pdb
3HR5	http://doi.org/10.2210/pdb3HR5/pdb
3HXG	http://doi.org/10.2210/pdb3HXG/pdb
3IFN	http://doi.org/10.2210/pdb3IFN/pdb
3IXT	http://doi.org/10.2210/pdb3IXT/pdb
3MLR	http://doi.org/10.2210/pdb3MLR/pdb
3MLS	http://doi.org/10.2210/pdb3MLS/pdb
3MLT	http://doi.org/10.2210/pdb3MLT/pdb
3MLU	http://doi.org/10.2210/pdb3MLU/pdb
3MLV	http://doi.org/10.2210/pdb3MLV/pdb
3MLW	http://doi.org/10.2210/pdb3MLW/pdb
3MLX	http://doi.org/10.2210/pdb3MLX/pdb
3MLY	http://doi.org/10.2210/pdb3MLY/pdb
3MLZ	http://doi.org/10.2210/pdb3MLZ/pdb
3MNW	http://doi.org/10.2210/pdb3MNW/pdb
3MNZ	http://doi.org/10.2210/pdb3MNZ/pdb
3O40	http://doi.org/10.2210/pdb3O40/pdb
3O42	http://doi.org/10.2210/pdb3O42/pdb
3PP4	http://doi.org/10.2210/pdb3PP4/pdb
3QO0	http://doi.org/10.2210/pdb3QO0/pdb
3UJI	http://doi.org/10.2210/pdb3UJI/pdb
3UJJ	http://doi.org/10.2210/pdb3UJJ/pdb
3ZRJ	http://doi.org/10.2210/pdb3ZRJ/pdb
4BKL	http://doi.org/10.2210/pdb4BKL/pdb
4DZU	http://doi.org/10.2210/pdb4DZU/pdb
4DZV	http://doi.org/10.2210/pdb4DZV/pdb
4G6F	http://doi.org/10.2210/pdb4G6F/pdb
4JO1	http://doi.org/10.2210/pdb4JO1/pdb
4JO2	http://doi.org/10.2210/pdb4JO2/pdb
4JQI	http://doi.org/10.2210/pdb4JQI/pdb
4N8C	http://doi.org/10.2210/pdb4N8C/pdb
4P2O	http://doi.org/10.2210/pdb4P2O/pdb
4QOY	http://doi.org/10.2210/pdb4QOY/pdb
4U1E	http://doi.org/10.2210/pdb4U1E/pdb
5BK0	http://doi.org/10.2210/pdb5BK0/pdb
5DLM	http://doi.org/10.2210/pdb5DLM/pdb
5DRZ	http://doi.org/10.2210/pdb5DRZ/pdb
5EPM	http://doi.org/10.2210/pdb5EPM/pdb
5FGB	http://doi.org/10.2210/pdb5FGB/pdb
5FGC	http://doi.org/10.2210/pdb5FGC/pdb
5GHW	http://doi.org/10.2210/pdb5GHW/pdb
5IQ7	http://doi.org/10.2210/pdb5IQ7/pdb
5IQ9	http://doi.org/10.2210/pdb5IQ9/pdb
5K5G	http://doi.org/10.2210/pdb5K5G/pdb
5KN5	http://doi.org/10.2210/pdb5KN5/pdb
5MP3	http://doi.org/10.2210/pdb5MP3/pdb
5MU2	http://doi.org/10.2210/pdb5MU2/pdb
5MUB	http://doi.org/10.2210/pdb5MUB/pdb
5MV3	http://doi.org/10.2210/pdb5MV3/pdb
5MV4	http://doi.org/10.2210/pdb5MV4/pdb
5OCK	http://doi.org/10.2210/pdb5OCK/pdb
5U3J	http://doi.org/10.2210/pdb5U3J/pdb
5U3K	http://doi.org/10.2210/pdb5U3K/pdb
5U3L	http://doi.org/10.2210/pdb5U3L/pdb
5U3M	http://doi.org/10.2210/pdb5U3M/pdb
5U3N	http://doi.org/10.2210/pdb5U3N/pdb
5U3O	http://doi.org/10.2210/pdb5U3O/pdb
5UBX	http://doi.org/10.2210/pdb5UBX/pdb
5V6L	http://doi.org/10.2210/pdb5V6L/pdb
5WN9	http://doi.org/10.2210/pdb5WN9/pdb
5WNA	http://doi.org/10.2210/pdb5WNA/pdb
5XNL	http://doi.org/10.2210/pdb5XNL/pdb
5ZV3	http://doi.org/10.2210/pdb5ZV3/pdb
6AZM	http://doi.org/10.2210/pdb6AZM/pdb
6BB4	http://doi.org/10.2210/pdb6BB4/pdb
6BLH	http://doi.org/10.2210/pdb6BLH/pdb
6BLI	http://doi.org/10.2210/pdb6BLI/pdb
6C0H	http://doi.org/10.2210/pdb6C0H/pdb
6CBP	http://doi.org/10.2210/pdb6CBP/pdb
6CXG	http://doi.org/10.2210/pdb6CXG/pdb
6D01	http://doi.org/10.2210/pdb6D01/pdb
6D11	http://doi.org/10.2210/pdb6D11/pdb
6DB5	http://doi.org/10.2210/pdb6DB5/pdb
6DB6	http://doi.org/10.2210/pdb6DB6/pdb
6DB7	http://doi.org/10.2210/pdb6DB7/pdb
6DC8	http://doi.org/10.2210/pdb6DC8/pdb
6DC9	http://doi.org/10.2210/pdb6DC9/pdb
6DCA	http://doi.org/10.2210/pdb6DCA/pdb
6DLC	http://doi.org/10.2210/pdb6DLC/pdb
6DSL	http://doi.org/10.2210/pdb6DSL/pdb
6E4Y	http://doi.org/10.2210/pdb6E4Y/pdb
6GK8	http://doi.org/10.2210/pdb6GK8/pdb
6H06	http://doi.org/10.2210/pdb6H06/pdb
6H0E	http://doi.org/10.2210/pdb6H0E/pdb
6HA6	http://doi.org/10.2210/pdb6HA6/pdb
6HC8	http://doi.org/10.2210/pdb6HC8/pdb
6IGZ	http://doi.org/10.2210/pdb6IGZ/pdb
6J7W	http://doi.org/10.2210/pdb6J7W/pdb
6MNQ	http://doi.org/10.2210/pdb6MNQ/pdb
6MNR	http://doi.org/10.2210/pdb6MNR/pdb
6MNS	http://doi.org/10.2210/pdb6MNS/pdb
6MTP	http://doi.org/10.2210/pdb6MTP/pdb
6MTT	http://doi.org/10.2210/pdb6MTT/pdb
6MV5	http://doi.org/10.2210/pdb6MV5/pdb
6N4I	http://doi.org/10.2210/pdb6N4I/pdb
6NJG	http://doi.org/10.2210/pdb6NJG/pdb
6QNP	http://doi.org/10.2210/pdb6QNP/pdb
6R2G	http://doi.org/10.2210/pdb6R2G/pdb
1BOG	http://doi.org/10.2210/pdb1BOG/pdb
1CE1	http://doi.org/10.2210/pdb1CE1/pdb
1CU4	http://doi.org/10.2210/pdb1CU4/pdb
1E4X	http://doi.org/10.2210/pdb1E4X/pdb
1F3R	http://doi.org/10.2210/pdb1F3R/pdb
1F90	http://doi.org/10.2210/pdb1F90/pdb
1FPT	http://doi.org/10.2210/pdb1FPT/pdb
1GGI	http://doi.org/10.2210/pdb1GGI/pdb
1HIM	http://doi.org/10.2210/pdb1HIM/pdb
1HIN	http://doi.org/10.2210/pdb1HIN/pdb
1IFH	http://doi.org/10.2210/pdb1IFH/pdb
1IKF	http://doi.org/10.2210/pdb1IKF/pdb
1JP5	http://doi.org/10.2210/pdb1JP5/pdb
1KJ2	http://doi.org/10.2210/pdb1KJ2/pdb
1KTR	http://doi.org/10.2210/pdb1KTR/pdb
1LP9	http://doi.org/10.2210/pdb1LP9/pdb
1MCS	http://doi.org/10.2210/pdb1MCS/pdb
1N64	http://doi.org/10.2210/pdb1N64/pdb
1NAK	http://doi.org/10.2210/pdb1NAK/pdb
1Q1J	http://doi.org/10.2210/pdb1Q1J/pdb
1QKZ	http://doi.org/10.2210/pdb1QKZ/pdb
1QRN	http://doi.org/10.2210/pdb1QRN/pdb
1QSE	http://doi.org/10.2210/pdb1QSE/pdb
1QSF	http://doi.org/10.2210/pdb1QSF/pdb
1TET	http://doi.org/10.2210/pdb1TET/pdb
1TJG	http://doi.org/10.2210/pdb1TJG/pdb
1TJH	http://doi.org/10.2210/pdb1TJH/pdb
1TJI	http://doi.org/10.2210/pdb1TJI/pdb
1TZG	http://doi.org/10.2210/pdb1TZG/pdb
1U8H	http://doi.org/10.2210/pdb1U8H/pdb
1U8I	http://doi.org/10.2210/pdb1U8I/pdb
1U8J	http://doi.org/10.2210/pdb1U8J/pdb
1U8K	http://doi.org/10.2210/pdb1U8K/pdb
1U8L	http://doi.org/10.2210/pdb1U8L/pdb
1U8M	http://doi.org/10.2210/pdb1U8M/pdb
1U8N	http://doi.org/10.2210/pdb1U8N/pdb
1U8O	http://doi.org/10.2210/pdb1U8O/pdb
1U8P	http://doi.org/10.2210/pdb1U8P/pdb
1U8Q	http://doi.org/10.2210/pdb1U8Q/pdb
1U91	http://doi.org/10.2210/pdb1U91/pdb
1U92	http://doi.org/10.2210/pdb1U92/pdb
1U93	http://doi.org/10.2210/pdb1U93/pdb
1U95	http://doi.org/10.2210/pdb1U95/pdb
1UWX	http://doi.org/10.2210/pdb1UWX/pdb
1W72	http://doi.org/10.2210/pdb1W72/pdb
1XGY	http://doi.org/10.2210/pdb1XGY/pdb
1ZVS	http://doi.org/10.2210/pdb1ZVS/pdb
2A6D	http://doi.org/10.2210/pdb2A6D/pdb
2A6I	http://doi.org/10.2210/pdb2A6I/pdb
2A6K	http://doi.org/10.2210/pdb2A6K/pdb
2AP2	http://doi.org/10.2210/pdb2AP2/pdb
2B0S	http://doi.org/10.2210/pdb2B0S/pdb
2BRR	http://doi.org/10.2210/pdb2BRR/pdb
2CK0	http://doi.org/10.2210/pdb2CK0/pdb
2CKB	http://doi.org/10.2210/pdb2CKB/pdb
2EH8	http://doi.org/10.2210/pdb2EH8/pdb
2F53	http://doi.org/10.2210/pdb2F53/pdb
2F58	http://doi.org/10.2210/pdb2F58/pdb
2F5B	http://doi.org/10.2210/pdb2F5B/pdb
2FX7	http://doi.org/10.2210/pdb2FX7/pdb
2FX8	http://doi.org/10.2210/pdb2FX8/pdb
2FX9	http://doi.org/10.2210/pdb2FX9/pdb
2G5B	http://doi.org/10.2210/pdb2G5B/pdb
2GRM	http://doi.org/10.2210/pdb2GRM/pdb
2GSI	http://doi.org/10.2210/pdb2GSI/pdb
2H1P	http://doi.org/10.2210/pdb2H1P/pdb
2HH0	http://doi.org/10.2210/pdb2HH0/pdb
2HKF	http://doi.org/10.2210/pdb2HKF/pdb
2HRP	http://doi.org/10.2210/pdb2HRP/pdb
2IGF	http://doi.org/10.2210/pdb2IGF/pdb
2IPU	http://doi.org/10.2210/pdb2IPU/pdb
2JCC	http://doi.org/10.2210/pdb2JCC/pdb
2NX5	http://doi.org/10.2210/pdb2NX5/pdb
2OR9	http://doi.org/10.2210/pdb2OR9/pdb
2OTU	http://doi.org/10.2210/pdb2OTU/pdb
2OTW	http://doi.org/10.2210/pdb2OTW/pdb
2P5E	http://doi.org/10.2210/pdb2P5E/pdb
2P5W	http://doi.org/10.2210/pdb2P5W/pdb
2P8L	http://doi.org/10.2210/pdb2P8L/pdb
2P8M	http://doi.org/10.2210/pdb2P8M/pdb
2P8P	http://doi.org/10.2210/pdb2P8P/pdb
2PW1	http://doi.org/10.2210/pdb2PW1/pdb
2PW2	http://doi.org/10.2210/pdb2PW2/pdb
2PYE	http://doi.org/10.2210/pdb2PYE/pdb
2Q3Y	http://doi.org/10.2210/pdb2Q3Y/pdb
2QHR	http://doi.org/10.2210/pdb2QHR/pdb
2QSC	http://doi.org/10.2210/pdb2QSC/pdb
2R0Z	http://doi.org/10.2210/pdb2R0Z/pdb
2UUD	http://doi.org/10.2210/pdb2UUD/pdb
2V17	http://doi.org/10.2210/pdb2V17/pdb
2VLJ	http://doi.org/10.2210/pdb2VLJ/pdb
2VLR	http://doi.org/10.2210/pdb2VLR/pdb
2W65	http://doi.org/10.2210/pdb2W65/pdb
2X6M	http://doi.org/10.2210/pdb2X6M/pdb
2XZQ	http://doi.org/10.2210/pdb2XZQ/pdb
2Y06	http://doi.org/10.2210/pdb2Y06/pdb
2Y07	http://doi.org/10.2210/pdb2Y07/pdb
2Y36	http://doi.org/10.2210/pdb2Y36/pdb
2Y6S	http://doi.org/10.2210/pdb2Y6S/pdb
2YPL	http://doi.org/10.2210/pdb2YPL/pdb
2ZPK	http://doi.org/10.2210/pdb2ZPK/pdb
3BRF	http://doi.org/10.2210/pdb3BRF/pdb
3C2A	http://doi.org/10.2210/pdb3C2A/pdb
3CK0	http://doi.org/10.2210/pdb3CK0/pdb
3CVH	http://doi.org/10.2210/pdb3CVH/pdb
3CXD	http://doi.org/10.2210/pdb3CXD/pdb
3D0V	http://doi.org/10.2210/pdb3D0V/pdb
3D3V	http://doi.org/10.2210/pdb3D3V/pdb
3DSF	http://doi.org/10.2210/pdb3DSF/pdb
3DXA	http://doi.org/10.2210/pdb3DXA/pdb
3E3Q	http://doi.org/10.2210/pdb3E3Q/pdb
3E8U	http://doi.org/10.2210/pdb3E8U/pdb
3EYF	http://doi.org/10.2210/pdb3EYF/pdb
3EYS	http://doi.org/10.2210/pdb3EYS/pdb
3EYU	http://doi.org/10.2210/pdb3EYU/pdb
3F58	http://doi.org/10.2210/pdb3F58/pdb
3FFC	http://doi.org/10.2210/pdb3FFC/pdb
3FG5	http://doi.org/10.2210/pdb3FG5/pdb
3FN0	http://doi.org/10.2210/pdb3FN0/pdb
3G5V	http://doi.org/10.2210/pdb3G5V/pdb
3G5Y	http://doi.org/10.2210/pdb3G5Y/pdb
3GGW	http://doi.org/10.2210/pdb3GGW/pdb
3GHB	http://doi.org/10.2210/pdb3GHB/pdb
3GHE	http://doi.org/10.2210/pdb3GHE/pdb
3GJF	http://doi.org/10.2210/pdb3GJF/pdb
3GO1	http://doi.org/10.2210/pdb3GO1/pdb
3GSN	http://doi.org/10.2210/pdb3GSN/pdb
3H9S	http://doi.org/10.2210/pdb3H9S/pdb
3HAE	http://doi.org/10.2210/pdb3HAE/pdb
3IDG	http://doi.org/10.2210/pdb3IDG/pdb
3IDI	http://doi.org/10.2210/pdb3IDI/pdb
3IDJ	http://doi.org/10.2210/pdb3IDJ/pdb
3IDM	http://doi.org/10.2210/pdb3IDM/pdb
3IET	http://doi.org/10.2210/pdb3IET/pdb
3IFL	http://doi.org/10.2210/pdb3IFL/pdb
3IFO	http://doi.org/10.2210/pdb3IFO/pdb
3IFP	http://doi.org/10.2210/pdb3IFP/pdb
3JAU	http://doi.org/10.2210/pdb3JAU/pdb
3KD7	http://doi.org/10.2210/pdb3KD7/pdb
3LEX	http://doi.org/10.2210/pdb3LEX/pdb
3LEY	http://doi.org/10.2210/pdb3LEY/pdb
3LRH	http://doi.org/10.2210/pdb3LRH/pdb
3MOA	http://doi.org/10.2210/pdb3MOA/pdb
3MOB	http://doi.org/10.2210/pdb3MOB/pdb
3MRE	http://doi.org/10.2210/pdb3MRE/pdb
3MV7	http://doi.org/10.2210/pdb3MV7/pdb
3MV8	http://doi.org/10.2210/pdb3MV8/pdb
3MV9	http://doi.org/10.2210/pdb3MV9/pdb
3N93	http://doi.org/10.2210/pdb3N93/pdb
3N95	http://doi.org/10.2210/pdb3N95/pdb
3N96	http://doi.org/10.2210/pdb3N96/pdb
3O41	http://doi.org/10.2210/pdb3O41/pdb
3O45	http://doi.org/10.2210/pdb3O45/pdb
3O6L	http://doi.org/10.2210/pdb3O6L/pdb
3O6M	http://doi.org/10.2210/pdb3O6M/pdb
3OX8	http://doi.org/10.2210/pdb3OX8/pdb
3OXR	http://doi.org/10.2210/pdb3OXR/pdb
3OXS	http://doi.org/10.2210/pdb3OXS/pdb
3PQY	http://doi.org/10.2210/pdb3PQY/pdb
3PWP	http://doi.org/10.2210/pdb3PWP/pdb
3QDG	http://doi.org/10.2210/pdb3QDG/pdb
3QDJ	http://doi.org/10.2210/pdb3QDJ/pdb
3QDM	http://doi.org/10.2210/pdb3QDM/pdb
3QEQ	http://doi.org/10.2210/pdb3QEQ/pdb
3QFJ	http://doi.org/10.2210/pdb3QFJ/pdb
3QG6	http://doi.org/10.2210/pdb3QG6/pdb
3QIB	http://doi.org/10.2210/pdb3QIB/pdb
3QIU	http://doi.org/10.2210/pdb3QIU/pdb
3QIW	http://doi.org/10.2210/pdb3QIW/pdb
3QNZ	http://doi.org/10.2210/pdb3QNZ/pdb
3RGV	http://doi.org/10.2210/pdb3RGV/pdb
3SGE	http://doi.org/10.2210/pdb3SGE/pdb
3SJV	http://doi.org/10.2210/pdb3SJV/pdb
3TF7	http://doi.org/10.2210/pdb3TF7/pdb
3TFK	http://doi.org/10.2210/pdb3TFK/pdb
3TJH	http://doi.org/10.2210/pdb3TJH/pdb
3TPU	http://doi.org/10.2210/pdb3TPU/pdb
3U0T	http://doi.org/10.2210/pdb3U0T/pdb
3UO1	http://doi.org/10.2210/pdb3UO1/pdb
3UTS	http://doi.org/10.2210/pdb3UTS/pdb
3UTT	http://doi.org/10.2210/pdb3UTT/pdb
3UYR	http://doi.org/10.2210/pdb3UYR/pdb
3VFM	http://doi.org/10.2210/pdb3VFM/pdb
3VFN	http://doi.org/10.2210/pdb3VFN/pdb
3VFO	http://doi.org/10.2210/pdb3VFO/pdb
3VFP	http://doi.org/10.2210/pdb3VFP/pdb
3VFR	http://doi.org/10.2210/pdb3VFR/pdb
3VXM	http://doi.org/10.2210/pdb3VXM/pdb
3VXR	http://doi.org/10.2210/pdb3VXR/pdb
3VXS	http://doi.org/10.2210/pdb3VXS/pdb
3VXU	http://doi.org/10.2210/pdb3VXU/pdb
4BH7	http://doi.org/10.2210/pdb4BH7/pdb
4BH8	http://doi.org/10.2210/pdb4BH8/pdb
4D49	http://doi.org/10.2210/pdb4D49/pdb
4DGV	http://doi.org/10.2210/pdb4DGV/pdb
4E2J	http://doi.org/10.2210/pdb4E2J/pdb
4E41	http://doi.org/10.2210/pdb4E41/pdb
4EUP	http://doi.org/10.2210/pdb4EUP/pdb
4FTV	http://doi.org/10.2210/pdb4FTV/pdb
4G6A	http://doi.org/10.2210/pdb4G6A/pdb
4G8G	http://doi.org/10.2210/pdb4G8G/pdb
4G9F	http://doi.org/10.2210/pdb4G9F/pdb
4GAG	http://doi.org/10.2210/pdb4GAG/pdb
4GAJ	http://doi.org/10.2210/pdb4GAJ/pdb
4GLR	http://doi.org/10.2210/pdb4GLR/pdb
4GW1	http://doi.org/10.2210/pdb4GW1/pdb
4GW5	http://doi.org/10.2210/pdb4GW5/pdb
4H0H	http://doi.org/10.2210/pdb4H0H/pdb
4HHA	http://doi.org/10.2210/pdb4HHA/pdb
4HPO	http://doi.org/10.2210/pdb4HPO/pdb
4HS6	http://doi.org/10.2210/pdb4HS6/pdb
4HS8	http://doi.org/10.2210/pdb4HS8/pdb
4HZL	http://doi.org/10.2210/pdb4HZL/pdb
4IOI	http://doi.org/10.2210/pdb4IOI/pdb
4J8R	http://doi.org/10.2210/pdb4J8R/pdb
4JFX	http://doi.org/10.2210/pdb4JFX/pdb
4JFZ	http://doi.org/10.2210/pdb4JFZ/pdb
4JG0	http://doi.org/10.2210/pdb4JG0/pdb
4JG1	http://doi.org/10.2210/pdb4JG1/pdb
4JMG	http://doi.org/10.2210/pdb4JMG/pdb
4JMH	http://doi.org/10.2210/pdb4JMH/pdb
4JML	http://doi.org/10.2210/pdb4JML/pdb
4JO3	http://doi.org/10.2210/pdb4JO3/pdb
4JZN	http://doi.org/10.2210/pdb4JZN/pdb
4JZO	http://doi.org/10.2210/pdb4JZO/pdb
4L3E	http://doi.org/10.2210/pdb4L3E/pdb
4M1D	http://doi.org/10.2210/pdb4M1D/pdb
4MS8	http://doi.org/10.2210/pdb4MS8/pdb
4N0Y	http://doi.org/10.2210/pdb4N0Y/pdb
4NGH	http://doi.org/10.2210/pdb4NGH/pdb
4NHC	http://doi.org/10.2210/pdb4NHC/pdb
4NRX	http://doi.org/10.2210/pdb4NRX/pdb
4O4Y	http://doi.org/10.2210/pdb4O4Y/pdb
4O51	http://doi.org/10.2210/pdb4O51/pdb
4OJF	http://doi.org/10.2210/pdb4OJF/pdb
4ONF	http://doi.org/10.2210/pdb4ONF/pdb
4P2Q	http://doi.org/10.2210/pdb4P2Q/pdb
4P2R	http://doi.org/10.2210/pdb4P2R/pdb
4P3C	http://doi.org/10.2210/pdb4P3C/pdb
4QOK	http://doi.org/10.2210/pdb4QOK/pdb
4QRP	http://doi.org/10.2210/pdb4QRP/pdb
4QRR	http://doi.org/10.2210/pdb4QRR/pdb
4QXT	http://doi.org/10.2210/pdb4QXT/pdb
4QXU	http://doi.org/10.2210/pdb4QXU/pdb
4QY8	http://doi.org/10.2210/pdb4QY8/pdb
4QYO	http://doi.org/10.2210/pdb4QYO/pdb
4R3S	http://doi.org/10.2210/pdb4R3S/pdb
4RAV	http://doi.org/10.2210/pdb4RAV/pdb
4RIS	http://doi.org/10.2210/pdb4RIS/pdb
4TQE	http://doi.org/10.2210/pdb4TQE/pdb
4TUJ	http://doi.org/10.2210/pdb4TUJ/pdb
4TUK	http://doi.org/10.2210/pdb4TUK/pdb
4U6G	http://doi.org/10.2210/pdb4U6G/pdb
4WHT	http://doi.org/10.2210/pdb4WHT/pdb
4WHY	http://doi.org/10.2210/pdb4WHY/pdb
4WKM	http://doi.org/10.2210/pdb4WKM/pdb
4WUU	http://doi.org/10.2210/pdb4WUU/pdb
4XAW	http://doi.org/10.2210/pdb4XAW/pdb
4XBE	http://doi.org/10.2210/pdb4XBE/pdb
4XC1	http://doi.org/10.2210/pdb4XC1/pdb
4XCF	http://doi.org/10.2210/pdb4XCF/pdb
4XGZ	http://doi.org/10.2210/pdb4XGZ/pdb
4XH2	http://doi.org/10.2210/pdb4XH2/pdb
4XMK	http://doi.org/10.2210/pdb4XMK/pdb
4XVJ	http://doi.org/10.2210/pdb4XVJ/pdb
4Y19	http://doi.org/10.2210/pdb4Y19/pdb
4Y1A	http://doi.org/10.2210/pdb4Y1A/pdb
4YHP	http://doi.org/10.2210/pdb4YHP/pdb
4YHZ	http://doi.org/10.2210/pdb4YHZ/pdb
4YO0	http://doi.org/10.2210/pdb4YO0/pdb
4YR6	http://doi.org/10.2210/pdb4YR6/pdb
4Z0X	http://doi.org/10.2210/pdb4Z0X/pdb
4Z7U	http://doi.org/10.2210/pdb4Z7U/pdb
4Z7V	http://doi.org/10.2210/pdb4Z7V/pdb
4Z7W	http://doi.org/10.2210/pdb4Z7W/pdb
4ZTO	http://doi.org/10.2210/pdb4ZTO/pdb
5AEI	http://doi.org/10.2210/pdb5AEI/pdb
5AUM	http://doi.org/10.2210/pdb5AUM/pdb
5CIL	http://doi.org/10.2210/pdb5CIL/pdb
5CIN	http://doi.org/10.2210/pdb5CIN/pdb
5CSZ	http://doi.org/10.2210/pdb5CSZ/pdb
5D2L	http://doi.org/10.2210/pdb5D2L/pdb
5D2N	http://doi.org/10.2210/pdb5D2N/pdb
5DD0	http://doi.org/10.2210/pdb5DD0/pdb
5DMG	http://doi.org/10.2210/pdb5DMG/pdb
5DSC	http://doi.org/10.2210/pdb5DSC/pdb
5E2V	http://doi.org/10.2210/pdb5E2V/pdb
5E6I	http://doi.org/10.2210/pdb5E6I/pdb
5E9D	http://doi.org/10.2210/pdb5E9D/pdb
5EA0	http://doi.org/10.2210/pdb5EA0/pdb
5EOC	http://doi.org/10.2210/pdb5EOC/pdb
5EOQ	http://doi.org/10.2210/pdb5EOQ/pdb
5EOR	http://doi.org/10.2210/pdb5EOR/pdb
5ERW	http://doi.org/10.2210/pdb5ERW/pdb
5ESQ	http://doi.org/10.2210/pdb5ESQ/pdb
5ETU	http://doi.org/10.2210/pdb5ETU/pdb
5EUK	http://doi.org/10.2210/pdb5EUK/pdb
5EUO	http://doi.org/10.2210/pdb5EUO/pdb
5F88	http://doi.org/10.2210/pdb5F88/pdb
5FF6	http://doi.org/10.2210/pdb5FF6/pdb
5FXC	http://doi.org/10.2210/pdb5FXC/pdb
5GIR	http://doi.org/10.2210/pdb5GIR/pdb
5GIS	http://doi.org/10.2210/pdb5GIS/pdb
5HM1	http://doi.org/10.2210/pdb5HM1/pdb
5HPM	http://doi.org/10.2210/pdb5HPM/pdb
5I2I	http://doi.org/10.2210/pdb5I2I/pdb
5I8C	http://doi.org/10.2210/pdb5I8C/pdb
5ICX	http://doi.org/10.2210/pdb5ICX/pdb
5ICY	http://doi.org/10.2210/pdb5ICY/pdb
5ICZ	http://doi.org/10.2210/pdb5ICZ/pdb
5ID0	http://doi.org/10.2210/pdb5ID0/pdb
5ID1	http://doi.org/10.2210/pdb5ID1/pdb
5IFJ	http://doi.org/10.2210/pdb5IFJ/pdb
5IG7	http://doi.org/10.2210/pdb5IG7/pdb
5IJK	http://doi.org/10.2210/pdb5IJK/pdb
5IOP	http://doi.org/10.2210/pdb5IOP/pdb
5IR1	http://doi.org/10.2210/pdb5IR1/pdb
5ISZ	http://doi.org/10.2210/pdb5ISZ/pdb
5IVN	http://doi.org/10.2210/pdb5IVN/pdb
5IVX	http://doi.org/10.2210/pdb5IVX/pdb
5JHD	http://doi.org/10.2210/pdb5JHD/pdb
5JUB	http://doi.org/10.2210/pdb5JUB/pdb
5JZI	http://doi.org/10.2210/pdb5JZI/pdb
5KZP	http://doi.org/10.2210/pdb5KZP/pdb
5M01	http://doi.org/10.2210/pdb5M01/pdb
5MEN	http://doi.org/10.2210/pdb5MEN/pdb
5MFE	http://doi.org/10.2210/pdb5MFE/pdb
5MFF	http://doi.org/10.2210/pdb5MFF/pdb
5MFI	http://doi.org/10.2210/pdb5MFI/pdb
5MFJ	http://doi.org/10.2210/pdb5MFJ/pdb
5MFK	http://doi.org/10.2210/pdb5MFK/pdb
5MO3	http://doi.org/10.2210/pdb5MO3/pdb
5MP5	http://doi.org/10.2210/pdb5MP5/pdb
5MU0	http://doi.org/10.2210/pdb5MU0/pdb
5MY4	http://doi.org/10.2210/pdb5MY4/pdb
5MYK	http://doi.org/10.2210/pdb5MYK/pdb
5MYO	http://doi.org/10.2210/pdb5MYO/pdb
5MYX	http://doi.org/10.2210/pdb5MYX/pdb
5N7B	http://doi.org/10.2210/pdb5N7B/pdb
5NHT	http://doi.org/10.2210/pdb5NHT/pdb
5NME	http://doi.org/10.2210/pdb5NME/pdb
5NMF	http://doi.org/10.2210/pdb5NMF/pdb
5NMG	http://doi.org/10.2210/pdb5NMG/pdb
5NPH	http://doi.org/10.2210/pdb5NPH/pdb
5NPI	http://doi.org/10.2210/pdb5NPI/pdb
5NPJ	http://doi.org/10.2210/pdb5NPJ/pdb
5OCX	http://doi.org/10.2210/pdb5OCX/pdb
5OCY	http://doi.org/10.2210/pdb5OCY/pdb
5OWP	http://doi.org/10.2210/pdb5OWP/pdb
5SWS	http://doi.org/10.2210/pdb5SWS/pdb
5SWZ	http://doi.org/10.2210/pdb5SWZ/pdb
5T1K	http://doi.org/10.2210/pdb5T1K/pdb
5T1L	http://doi.org/10.2210/pdb5T1L/pdb
5T1M	http://doi.org/10.2210/pdb5T1M/pdb
5T6P	http://doi.org/10.2210/pdb5T6P/pdb
5TBD	http://doi.org/10.2210/pdb5TBD/pdb
5TEZ	http://doi.org/10.2210/pdb5TEZ/pdb
5TH2	http://doi.org/10.2210/pdb5TH2/pdb
5TIL	http://doi.org/10.2210/pdb5TIL/pdb
5TJE	http://doi.org/10.2210/pdb5TJE/pdb
5TKJ	http://doi.org/10.2210/pdb5TKJ/pdb
5TKK	http://doi.org/10.2210/pdb5TKK/pdb
5U1G	http://doi.org/10.2210/pdb5U1G/pdb
5U5F	http://doi.org/10.2210/pdb5U5F/pdb
5UFS	http://doi.org/10.2210/pdb5UFS/pdb
5V6M	http://doi.org/10.2210/pdb5V6M/pdb
5VXR	http://doi.org/10.2210/pdb5VXR/pdb
5VZY	http://doi.org/10.2210/pdb5VZY/pdb
5W1V	http://doi.org/10.2210/pdb5W1V/pdb
5W1W	http://doi.org/10.2210/pdb5W1W/pdb
5W3P	http://doi.org/10.2210/pdb5W3P/pdb
5WDF	http://doi.org/10.2210/pdb5WDF/pdb
5WKF	http://doi.org/10.2210/pdb5WKF/pdb
5WKH	http://doi.org/10.2210/pdb5WKH/pdb
5WLG	http://doi.org/10.2210/pdb5WLG/pdb
5WMO	http://doi.org/10.2210/pdb5WMO/pdb
5WNB	http://doi.org/10.2210/pdb5WNB/pdb
5WTT	http://doi.org/10.2210/pdb5WTT/pdb
5X08	http://doi.org/10.2210/pdb5X08/pdb
5XCQ	http://doi.org/10.2210/pdb5XCQ/pdb
5XCS	http://doi.org/10.2210/pdb5XCS/pdb
5XCT	http://doi.org/10.2210/pdb5XCT/pdb
5XCU	http://doi.org/10.2210/pdb5XCU/pdb
5XCV	http://doi.org/10.2210/pdb5XCV/pdb
5XOT	http://doi.org/10.2210/pdb5XOT/pdb
5XOV	http://doi.org/10.2210/pdb5XOV/pdb
5XS3	http://doi.org/10.2210/pdb5XS3/pdb
5YE3	http://doi.org/10.2210/pdb5YE3/pdb
5YE4	http://doi.org/10.2210/pdb5YE4/pdb
5YXN	http://doi.org/10.2210/pdb5YXN/pdb
5YXU	http://doi.org/10.2210/pdb5YXU/pdb
5YY4	http://doi.org/10.2210/pdb5YY4/pdb
5ZIA	http://doi.org/10.2210/pdb5ZIA/pdb
5ZWX	http://doi.org/10.2210/pdb5ZWX/pdb
6AM5	http://doi.org/10.2210/pdb6AM5/pdb
6AMU	http://doi.org/10.2210/pdb6AMU/pdb
6ATF	http://doi.org/10.2210/pdb6ATF/pdb
6ATZ	http://doi.org/10.2210/pdb6ATZ/pdb
6AU5	http://doi.org/10.2210/pdb6AU5/pdb
6AVF	http://doi.org/10.2210/pdb6AVF/pdb
6AVG	http://doi.org/10.2210/pdb6AVG/pdb
6AXK	http://doi.org/10.2210/pdb6AXK/pdb
6AXL	http://doi.org/10.2210/pdb6AXL/pdb
6AZK	http://doi.org/10.2210/pdb6AZK/pdb
6B5L	http://doi.org/10.2210/pdb6B5L/pdb
6B5M	http://doi.org/10.2210/pdb6B5M/pdb
6B5N	http://doi.org/10.2210/pdb6B5N/pdb
6B5O	http://doi.org/10.2210/pdb6B5O/pdb
6B5P	http://doi.org/10.2210/pdb6B5P/pdb
6B5R	http://doi.org/10.2210/pdb6B5R/pdb
6B5S	http://doi.org/10.2210/pdb6B5S/pdb
6B5T	http://doi.org/10.2210/pdb6B5T/pdb
6B9Y	http://doi.org/10.2210/pdb6B9Y/pdb
6BAE	http://doi.org/10.2210/pdb6BAE/pdb
6BAH	http://doi.org/10.2210/pdb6BAH/pdb
6BGA	http://doi.org/10.2210/pdb6BGA/pdb
6BJ2	http://doi.org/10.2210/pdb6BJ2/pdb
6BJ3	http://doi.org/10.2210/pdb6BJ3/pdb
6BJ8	http://doi.org/10.2210/pdb6BJ8/pdb
6BQB	http://doi.org/10.2210/pdb6BQB/pdb
6BZU	http://doi.org/10.2210/pdb6BZU/pdb
6BZV	http://doi.org/10.2210/pdb6BZV/pdb
6BZW	http://doi.org/10.2210/pdb6BZW/pdb
6BZY	http://doi.org/10.2210/pdb6BZY/pdb
6C0Y	http://doi.org/10.2210/pdb6C0Y/pdb
6CDM	http://doi.org/10.2210/pdb6CDM/pdb
6CDO	http://doi.org/10.2210/pdb6CDO/pdb
6CDP	http://doi.org/10.2210/pdb6CDP/pdb
6CEZ	http://doi.org/10.2210/pdb6CEZ/pdb
6CO3	http://doi.org/10.2210/pdb6CO3/pdb
6CT7	http://doi.org/10.2210/pdb6CT7/pdb
6D0X	http://doi.org/10.2210/pdb6D0X/pdb
6D78	http://doi.org/10.2210/pdb6D78/pdb
6DKP	http://doi.org/10.2210/pdb6DKP/pdb
6EQA	http://doi.org/10.2210/pdb6EQA/pdb
6EQB	http://doi.org/10.2210/pdb6EQB/pdb
6F7T	http://doi.org/10.2210/pdb6F7T/pdb
6FRJ	http://doi.org/10.2210/pdb6FRJ/pdb
6FY0	http://doi.org/10.2210/pdb6FY0/pdb
6FY3	http://doi.org/10.2210/pdb6FY3/pdb
6G9Q	http://doi.org/10.2210/pdb6G9Q/pdb
6GK7	http://doi.org/10.2210/pdb6GK7/pdb
6HC0	http://doi.org/10.2210/pdb6HC0/pdb
6HC1	http://doi.org/10.2210/pdb6HC1/pdb
6ME1	http://doi.org/10.2210/pdb6ME1/pdb
6MPZ	http://doi.org/10.2210/pdb6MPZ/pdb
6MQC	http://doi.org/10.2210/pdb6MQC/pdb
6MQE	http://doi.org/10.2210/pdb6MQE/pdb
6MQM	http://doi.org/10.2210/pdb6MQM/pdb
6MQR	http://doi.org/10.2210/pdb6MQR/pdb
6MQS	http://doi.org/10.2210/pdb6MQS/pdb
6MTM	http://doi.org/10.2210/pdb6MTM/pdb
6N16	http://doi.org/10.2210/pdb6N16/pdb
6N7J	http://doi.org/10.2210/pdb6N7J/pdb
6NCP	http://doi.org/10.2210/pdb6NCP/pdb
6OBD	http://doi.org/10.2210/pdb6OBD/pdb
6OQX	http://doi.org/10.2210/pdb6OQX/pdb
6P8B	http://doi.org/10.2210/pdb6P8B/pdb
1A1R	http://doi.org/10.2210/pdb1A1R/pdb
1A2C	http://doi.org/10.2210/pdb1A2C/pdb
1A2X	http://doi.org/10.2210/pdb1A2X/pdb
1A38	http://doi.org/10.2210/pdb1A38/pdb
1ABI	http://doi.org/10.2210/pdb1ABI/pdb
1AI1	http://doi.org/10.2210/pdb1AI1/pdb
1AN1	http://doi.org/10.2210/pdb1AN1/pdb
1APM	http://doi.org/10.2210/pdb1APM/pdb
1AS4	http://doi.org/10.2210/pdb1AS4/pdb
1AVF	http://doi.org/10.2210/pdb1AVF/pdb
1AVG	http://doi.org/10.2210/pdb1AVG/pdb
1AW8	http://doi.org/10.2210/pdb1AW8/pdb
1AXC	http://doi.org/10.2210/pdb1AXC/pdb
1BBR	http://doi.org/10.2210/pdb1BBR/pdb
1BH8	http://doi.org/10.2210/pdb1BH8/pdb
1BHX	http://doi.org/10.2210/pdb1BHX/pdb
1BQP	http://doi.org/10.2210/pdb1BQP/pdb
1C5W	http://doi.org/10.2210/pdb1C5W/pdb
1C8O	http://doi.org/10.2210/pdb1C8O/pdb
1CDK	http://doi.org/10.2210/pdb1CDK/pdb
1CDL	http://doi.org/10.2210/pdb1CDL/pdb
1CDM	http://doi.org/10.2210/pdb1CDM/pdb
1CF4	http://doi.org/10.2210/pdb1CF4/pdb
1CFF	http://doi.org/10.2210/pdb1CFF/pdb
1CKK	http://doi.org/10.2210/pdb1CKK/pdb
1CLV	http://doi.org/10.2210/pdb1CLV/pdb
1CMK	http://doi.org/10.2210/pdb1CMK/pdb
1CN3	http://doi.org/10.2210/pdb1CN3/pdb
1CQT	http://doi.org/10.2210/pdb1CQT/pdb
1CSB	http://doi.org/10.2210/pdb1CSB/pdb
1D3D	http://doi.org/10.2210/pdb1D3D/pdb
1D5S	http://doi.org/10.2210/pdb1D5S/pdb
1DD3	http://doi.org/10.2210/pdb1DD3/pdb
1DD4	http://doi.org/10.2210/pdb1DD4/pdb
1DEV	http://doi.org/10.2210/pdb1DEV/pdb
1DIT	http://doi.org/10.2210/pdb1DIT/pdb
1DM4	http://doi.org/10.2210/pdb1DM4/pdb
1DML	http://doi.org/10.2210/pdb1DML/pdb
1DOW	http://doi.org/10.2210/pdb1DOW/pdb
1DPJ	http://doi.org/10.2210/pdb1DPJ/pdb
1DS5	http://doi.org/10.2210/pdb1DS5/pdb
1DT7	http://doi.org/10.2210/pdb1DT7/pdb
1DVA	http://doi.org/10.2210/pdb1DVA/pdb
1DZI	http://doi.org/10.2210/pdb1DZI/pdb
1E0A	http://doi.org/10.2210/pdb1E0A/pdb
1E79	http://doi.org/10.2210/pdb1E79/pdb
1EB1	http://doi.org/10.2210/pdb1EB1/pdb
1EBA	http://doi.org/10.2210/pdb1EBA/pdb
1EBD	http://doi.org/10.2210/pdb1EBD/pdb
1EES	http://doi.org/10.2210/pdb1EES/pdb
1EHK	http://doi.org/10.2210/pdb1EHK/pdb
1EPT	http://doi.org/10.2210/pdb1EPT/pdb
1EZX	http://doi.org/10.2210/pdb1EZX/pdb
1F0C	http://doi.org/10.2210/pdb1F0C/pdb
1F2S	http://doi.org/10.2210/pdb1F2S/pdb
1F58	http://doi.org/10.2210/pdb1F58/pdb
1F8V	http://doi.org/10.2210/pdb1F8V/pdb
1F93	http://doi.org/10.2210/pdb1F93/pdb
1FAV	http://doi.org/10.2210/pdb1FAV/pdb
1FGL	http://doi.org/10.2210/pdb1FGL/pdb
1FIW	http://doi.org/10.2210/pdb1FIW/pdb
1FIZ	http://doi.org/10.2210/pdb1FIZ/pdb
1FLL	http://doi.org/10.2210/pdb1FLL/pdb
1FM6	http://doi.org/10.2210/pdb1FM6/pdb
1FQJ	http://doi.org/10.2210/pdb1FQJ/pdb
1G0V	http://doi.org/10.2210/pdb1G0V/pdb
1G0Y	http://doi.org/10.2210/pdb1G0Y/pdb
1G1S	http://doi.org/10.2210/pdb1G1S/pdb
1G2C	http://doi.org/10.2210/pdb1G2C/pdb
1G5J	http://doi.org/10.2210/pdb1G5J/pdb
1G9I	http://doi.org/10.2210/pdb1G9I/pdb
1GFF	http://doi.org/10.2210/pdb1GFF/pdb
1GL0	http://doi.org/10.2210/pdb1GL0/pdb
1GL1	http://doi.org/10.2210/pdb1GL1/pdb
1GNG	http://doi.org/10.2210/pdb1GNG/pdb
1H2K	http://doi.org/10.2210/pdb1H2K/pdb
1H8D	http://doi.org/10.2210/pdb1H8D/pdb
1H9H	http://doi.org/10.2210/pdb1H9H/pdb
1H9I	http://doi.org/10.2210/pdb1H9I/pdb
1HDT	http://doi.org/10.2210/pdb1HDT/pdb
1HIA	http://doi.org/10.2210/pdb1HIA/pdb
1HLE	http://doi.org/10.2210/pdb1HLE/pdb
1HR8	http://doi.org/10.2210/pdb1HR8/pdb
1HTL	http://doi.org/10.2210/pdb1HTL/pdb
1HTM	http://doi.org/10.2210/pdb1HTM/pdb
1HTR	http://doi.org/10.2210/pdb1HTR/pdb
1I5K	http://doi.org/10.2210/pdb1I5K/pdb
1ICF	http://doi.org/10.2210/pdb1ICF/pdb
1IHS	http://doi.org/10.2210/pdb1IHS/pdb
1IJD	http://doi.org/10.2210/pdb1IJD/pdb
1IK9	http://doi.org/10.2210/pdb1IK9/pdb
1IOD	http://doi.org/10.2210/pdb1IOD/pdb
1IQ5	http://doi.org/10.2210/pdb1IQ5/pdb
1IZL	http://doi.org/10.2210/pdb1IZL/pdb
1J2J	http://doi.org/10.2210/pdb1J2J/pdb
1J34	http://doi.org/10.2210/pdb1J34/pdb
1JAC	http://doi.org/10.2210/pdb1JAC/pdb
1JB0	http://doi.org/10.2210/pdb1JB0/pdb
1JBP	http://doi.org/10.2210/pdb1JBP/pdb
1JDH	http://doi.org/10.2210/pdb1JDH/pdb
1JDP	http://doi.org/10.2210/pdb1JDP/pdb
1JEG	http://doi.org/10.2210/pdb1JEG/pdb
1JGN	http://doi.org/10.2210/pdb1JGN/pdb
1JH4	http://doi.org/10.2210/pdb1JH4/pdb
1JJ2	http://doi.org/10.2210/pdb1JJ2/pdb
1JJO	http://doi.org/10.2210/pdb1JJO/pdb
1JMO	http://doi.org/10.2210/pdb1JMO/pdb
1JMT	http://doi.org/10.2210/pdb1JMT/pdb
1JMU	http://doi.org/10.2210/pdb1JMU/pdb
1JOT	http://doi.org/10.2210/pdb1JOT/pdb
1JOU	http://doi.org/10.2210/pdb1JOU/pdb
1JPW	http://doi.org/10.2210/pdb1JPW/pdb
1JSP	http://doi.org/10.2210/pdb1JSP/pdb
1JY2	http://doi.org/10.2210/pdb1JY2/pdb
1K4U	http://doi.org/10.2210/pdb1K4U/pdb
1K7L	http://doi.org/10.2210/pdb1K7L/pdb
1KBH	http://doi.org/10.2210/pdb1KBH/pdb
1KC4	http://doi.org/10.2210/pdb1KC4/pdb
1KDX	http://doi.org/10.2210/pdb1KDX/pdb
1KIL	http://doi.org/10.2210/pdb1KIL/pdb
1KJY	http://doi.org/10.2210/pdb1KJY/pdb
1KZU	http://doi.org/10.2210/pdb1KZU/pdb
1L3E	http://doi.org/10.2210/pdb1L3E/pdb
1L4W	http://doi.org/10.2210/pdb1L4W/pdb
1L6X	http://doi.org/10.2210/pdb1L6X/pdb
1LDK	http://doi.org/10.2210/pdb1LDK/pdb
1LGH	http://doi.org/10.2210/pdb1LGH/pdb
1LJ2	http://doi.org/10.2210/pdb1LJ2/pdb
1LM8	http://doi.org/10.2210/pdb1LM8/pdb
1LQ8	http://doi.org/10.2210/pdb1LQ8/pdb
1LQB	http://doi.org/10.2210/pdb1LQB/pdb
1LQV	http://doi.org/10.2210/pdb1LQV/pdb
1LTB	http://doi.org/10.2210/pdb1LTB/pdb
1LTI	http://doi.org/10.2210/pdb1LTI/pdb
1LTS	http://doi.org/10.2210/pdb1LTS/pdb
1M06	http://doi.org/10.2210/pdb1M06/pdb
1M1D	http://doi.org/10.2210/pdb1M1D/pdb
1M2Z	http://doi.org/10.2210/pdb1M2Z/pdb
1M45	http://doi.org/10.2210/pdb1M45/pdb
1M46	http://doi.org/10.2210/pdb1M46/pdb
1M5N	http://doi.org/10.2210/pdb1M5N/pdb
1MCT	http://doi.org/10.2210/pdb1MCT/pdb
1MCV	http://doi.org/10.2210/pdb1MCV/pdb
1MK2	http://doi.org/10.2210/pdb1MK2/pdb
1MOX	http://doi.org/10.2210/pdb1MOX/pdb
1MQS	http://doi.org/10.2210/pdb1MQS/pdb
1MTP	http://doi.org/10.2210/pdb1MTP/pdb
1MXE	http://doi.org/10.2210/pdb1MXE/pdb
1MZW	http://doi.org/10.2210/pdb1MZW/pdb
1N0W	http://doi.org/10.2210/pdb1N0W/pdb
1N2D	http://doi.org/10.2210/pdb1N2D/pdb
1N6J	http://doi.org/10.2210/pdb1N6J/pdb
1NIW	http://doi.org/10.2210/pdb1NIW/pdb
44501	http://doi.org/10.2210/pdb1NOV/pdb
1NRL	http://doi.org/10.2210/pdb1NRL/pdb
1NRN	http://doi.org/10.2210/pdb1NRN/pdb
1NRO	http://doi.org/10.2210/pdb1NRO/pdb
1NRQ	http://doi.org/10.2210/pdb1NRQ/pdb
1NU7	http://doi.org/10.2210/pdb1NU7/pdb
1NWD	http://doi.org/10.2210/pdb1NWD/pdb
1O9A	http://doi.org/10.2210/pdb1O9A/pdb
1OCC	http://doi.org/10.2210/pdb1OCC/pdb
1OFS	http://doi.org/10.2210/pdb1OFS/pdb
1OL5	http://doi.org/10.2210/pdb1OL5/pdb
1OQD	http://doi.org/10.2210/pdb1OQD/pdb
1OQE	http://doi.org/10.2210/pdb1OQE/pdb
1OTR	http://doi.org/10.2210/pdb1OTR/pdb
1OZB	http://doi.org/10.2210/pdb1OZB/pdb
1OZS	http://doi.org/10.2210/pdb1OZS/pdb
1P16	http://doi.org/10.2210/pdb1P16/pdb
1P22	http://doi.org/10.2210/pdb1P22/pdb
1P8D	http://doi.org/10.2210/pdb1P8D/pdb
1P8V	http://doi.org/10.2210/pdb1P8V/pdb
1P9D	http://doi.org/10.2210/pdb1P9D/pdb
1PD7	http://doi.org/10.2210/pdb1PD7/pdb
1PJM	http://doi.org/10.2210/pdb1PJM/pdb
1PJN	http://doi.org/10.2210/pdb1PJN/pdb
1PNB	http://doi.org/10.2210/pdb1PNB/pdb
1PPE	http://doi.org/10.2210/pdb1PPE/pdb
1PQ1	http://doi.org/10.2210/pdb1PQ1/pdb
1PSB	http://doi.org/10.2210/pdb1PSB/pdb
1PWV	http://doi.org/10.2210/pdb1PWV/pdb
1PXD	http://doi.org/10.2210/pdb1PXD/pdb
1PYU	http://doi.org/10.2210/pdb1PYU/pdb
1Q0W	http://doi.org/10.2210/pdb1Q0W/pdb
1Q1S	http://doi.org/10.2210/pdb1Q1S/pdb
1Q1T	http://doi.org/10.2210/pdb1Q1T/pdb
1Q24	http://doi.org/10.2210/pdb1Q24/pdb
1Q5W	http://doi.org/10.2210/pdb1Q5W/pdb
1Q90	http://doi.org/10.2210/pdb1Q90/pdb
1QFN	http://doi.org/10.2210/pdb1QFN/pdb
1QGK	http://doi.org/10.2210/pdb1QGK/pdb
1QGR	http://doi.org/10.2210/pdb1QGR/pdb
1QLE	http://doi.org/10.2210/pdb1QLE/pdb
1QMB	http://doi.org/10.2210/pdb1QMB/pdb
1QS7	http://doi.org/10.2210/pdb1QS7/pdb
1R1A	http://doi.org/10.2210/pdb1R1A/pdb
1R1R	http://doi.org/10.2210/pdb1R1R/pdb
1R8U	http://doi.org/10.2210/pdb1R8U/pdb
1RB8	http://doi.org/10.2210/pdb1RB8/pdb
1RDT	http://doi.org/10.2210/pdb1RDT/pdb
1RF3	http://doi.org/10.2210/pdb1RF3/pdb
1RGQ	http://doi.org/10.2210/pdb1RGQ/pdb
1RIN	http://doi.org/10.2210/pdb1RIN/pdb
1RKC	http://doi.org/10.2210/pdb1RKC/pdb
1RPQ	http://doi.org/10.2210/pdb1RPQ/pdb
1RTL	http://doi.org/10.2210/pdb1RTL/pdb
1S4Z	http://doi.org/10.2210/pdb1S4Z/pdb
1S5L	http://doi.org/10.2210/pdb1S5L/pdb
1S5R	http://doi.org/10.2210/pdb1S5R/pdb
1S6C	http://doi.org/10.2210/pdb1S6C/pdb
1S72	http://doi.org/10.2210/pdb1S72/pdb
1SB0	http://doi.org/10.2210/pdb1SB0/pdb
1SBW	http://doi.org/10.2210/pdb1SBW/pdb
1SGH	http://doi.org/10.2210/pdb1SGH/pdb
1SMF	http://doi.org/10.2210/pdb1SMF/pdb
1SP4	http://doi.org/10.2210/pdb1SP4/pdb
1SQK	http://doi.org/10.2210/pdb1SQK/pdb
1SSE	http://doi.org/10.2210/pdb1SSE/pdb
1SUY	http://doi.org/10.2210/pdb1SUY/pdb
1SVF	http://doi.org/10.2210/pdb1SVF/pdb
1SY9	http://doi.org/10.2210/pdb1SY9/pdb
1SYQ	http://doi.org/10.2210/pdb1SYQ/pdb
1T01	http://doi.org/10.2210/pdb1T01/pdb
1T08	http://doi.org/10.2210/pdb1T08/pdb
1T0J	http://doi.org/10.2210/pdb1T0J/pdb
1T34	http://doi.org/10.2210/pdb1T34/pdb
1T3E	http://doi.org/10.2210/pdb1T3E/pdb
1T4U	http://doi.org/10.2210/pdb1T4U/pdb
1T6O	http://doi.org/10.2210/pdb1T6O/pdb
1T73	http://doi.org/10.2210/pdb1T73/pdb
1T79	http://doi.org/10.2210/pdb1T79/pdb
1T7F	http://doi.org/10.2210/pdb1T7F/pdb
1T7M	http://doi.org/10.2210/pdb1T7M/pdb
1TBR	http://doi.org/10.2210/pdb1TBR/pdb
1TMF	http://doi.org/10.2210/pdb1TMF/pdb
1TOQ	http://doi.org/10.2210/pdb1TOQ/pdb
1TQ0	http://doi.org/10.2210/pdb1TQ0/pdb
1TQ7	http://doi.org/10.2210/pdb1TQ7/pdb
1TQE	http://doi.org/10.2210/pdb1TQE/pdb
1TT5	http://doi.org/10.2210/pdb1TT5/pdb
1TWX	http://doi.org/10.2210/pdb1TWX/pdb
1TZS	http://doi.org/10.2210/pdb1TZS/pdb
1U6H	http://doi.org/10.2210/pdb1U6H/pdb
1U7B	http://doi.org/10.2210/pdb1U7B/pdb
1UEL	http://doi.org/10.2210/pdb1UEL/pdb
1UGW	http://doi.org/10.2210/pdb1UGW/pdb
1UH0	http://doi.org/10.2210/pdb1UH0/pdb
1UHD	http://doi.org/10.2210/pdb1UHD/pdb
1UM2	http://doi.org/10.2210/pdb1UM2/pdb
1V18	http://doi.org/10.2210/pdb1V18/pdb
1V9U	http://doi.org/10.2210/pdb1V9U/pdb
1VC3	http://doi.org/10.2210/pdb1VC3/pdb
1VF5	http://doi.org/10.2210/pdb1VF5/pdb
1VPP	http://doi.org/10.2210/pdb1VPP/pdb
1VYT	http://doi.org/10.2210/pdb1VYT/pdb
1W5C	http://doi.org/10.2210/pdb1W5C/pdb
1W85	http://doi.org/10.2210/pdb1W85/pdb
1WA7	http://doi.org/10.2210/pdb1WA7/pdb
1WKW	http://doi.org/10.2210/pdb1WKW/pdb
1WLP	http://doi.org/10.2210/pdb1WLP/pdb
1WS4	http://doi.org/10.2210/pdb1WS4/pdb
1X9T	http://doi.org/10.2210/pdb1X9T/pdb
1XME	http://doi.org/10.2210/pdb1XME/pdb
1XR0	http://doi.org/10.2210/pdb1XR0/pdb
1XTC	http://doi.org/10.2210/pdb1XTC/pdb
1XU1	http://doi.org/10.2210/pdb1XU1/pdb
1XU2	http://doi.org/10.2210/pdb1XU2/pdb
1XWJ	http://doi.org/10.2210/pdb1XWJ/pdb
1Y43	http://doi.org/10.2210/pdb1Y43/pdb
1Y74	http://doi.org/10.2210/pdb1Y74/pdb
1YCP	http://doi.org/10.2210/pdb1YCP/pdb
1YDI	http://doi.org/10.2210/pdb1YDI/pdb
1YFN	http://doi.org/10.2210/pdb1YFN/pdb
1YJ9	http://doi.org/10.2210/pdb1YJ9/pdb
1YK0	http://doi.org/10.2210/pdb1YK0/pdb
1YK1	http://doi.org/10.2210/pdb1YK1/pdb
1YM0	http://doi.org/10.2210/pdb1YM0/pdb
1YYL	http://doi.org/10.2210/pdb1YYL/pdb
1YYP	http://doi.org/10.2210/pdb1YYP/pdb
1Z8I	http://doi.org/10.2210/pdb1Z8I/pdb
1Z8J	http://doi.org/10.2210/pdb1Z8J/pdb
1Z8Y	http://doi.org/10.2210/pdb1Z8Y/pdb
1ZAV	http://doi.org/10.2210/pdb1ZAV/pdb
1ZGX	http://doi.org/10.2210/pdb1ZGX/pdb
1ZLA	http://doi.org/10.2210/pdb1ZLA/pdb
1ZOQ	http://doi.org/10.2210/pdb1ZOQ/pdb
1ZSG	http://doi.org/10.2210/pdb1ZSG/pdb
1ZVZ	http://doi.org/10.2210/pdb1ZVZ/pdb
1ZW2	http://doi.org/10.2210/pdb1ZW2/pdb
1ZW3	http://doi.org/10.2210/pdb1ZW3/pdb
1ZY3	http://doi.org/10.2210/pdb1ZY3/pdb
2A0Q	http://doi.org/10.2210/pdb2A0Q/pdb
2A2X	http://doi.org/10.2210/pdb2A2X/pdb
2A3Z	http://doi.org/10.2210/pdb2A3Z/pdb
2A40	http://doi.org/10.2210/pdb2A40/pdb
2A41	http://doi.org/10.2210/pdb2A41/pdb
2A45	http://doi.org/10.2210/pdb2A45/pdb
2A4Q	http://doi.org/10.2210/pdb2A4Q/pdb
2A7U	http://doi.org/10.2210/pdb2A7U/pdb
2A9H	http://doi.org/10.2210/pdb2A9H/pdb
2ACH	http://doi.org/10.2210/pdb2ACH/pdb
2ADV	http://doi.org/10.2210/pdb2ADV/pdb
2AFF	http://doi.org/10.2210/pdb2AFF/pdb
2AFQ	http://doi.org/10.2210/pdb2AFQ/pdb
2AGH	http://doi.org/10.2210/pdb2AGH/pdb
2AN6	http://doi.org/10.2210/pdb2AN6/pdb
2AO6	http://doi.org/10.2210/pdb2AO6/pdb
2ASQ	http://doi.org/10.2210/pdb2ASQ/pdb
2ATP	http://doi.org/10.2210/pdb2ATP/pdb
2AXT	http://doi.org/10.2210/pdb2AXT/pdb
2AZE	http://doi.org/10.2210/pdb2AZE/pdb
2B2T	http://doi.org/10.2210/pdb2B2T/pdb
2B3G	http://doi.org/10.2210/pdb2B3G/pdb
2B5T	http://doi.org/10.2210/pdb2B5T/pdb
2B9I	http://doi.org/10.2210/pdb2B9I/pdb
2BBM	http://doi.org/10.2210/pdb2BBM/pdb
2BBV	http://doi.org/10.2210/pdb2BBV/pdb
2BCX	http://doi.org/10.2210/pdb2BCX/pdb
2BE6	http://doi.org/10.2210/pdb2BE6/pdb
2BEC	http://doi.org/10.2210/pdb2BEC/pdb
2BEZ	http://doi.org/10.2210/pdb2BEZ/pdb
2BFX	http://doi.org/10.2210/pdb2BFX/pdb
2BP3	http://doi.org/10.2210/pdb2BP3/pdb
2BPA	http://doi.org/10.2210/pdb2BPA/pdb
2BRQ	http://doi.org/10.2210/pdb2BRQ/pdb
2BTC	http://doi.org/10.2210/pdb2BTC/pdb
2BWE	http://doi.org/10.2210/pdb2BWE/pdb
2BZW	http://doi.org/10.2210/pdb2BZW/pdb
2C1M	http://doi.org/10.2210/pdb2C1M/pdb
2C5I	http://doi.org/10.2210/pdb2C5I/pdb
2C5K	http://doi.org/10.2210/pdb2C5K/pdb
2CCI	http://doi.org/10.2210/pdb2CCI/pdb
2CMY	http://doi.org/10.2210/pdb2CMY/pdb
2CNY	http://doi.org/10.2210/pdb2CNY/pdb
2CNZ	http://doi.org/10.2210/pdb2CNZ/pdb
2CO1	http://doi.org/10.2210/pdb2CO1/pdb
2CO4	http://doi.org/10.2210/pdb2CO4/pdb
2D10	http://doi.org/10.2210/pdb2D10/pdb
2D11	http://doi.org/10.2210/pdb2D11/pdb
2D1K	http://doi.org/10.2210/pdb2D1K/pdb
2D26	http://doi.org/10.2210/pdb2D26/pdb
2D3G	http://doi.org/10.2210/pdb2D3G/pdb
2D7C	http://doi.org/10.2210/pdb2D7C/pdb
2D7D	http://doi.org/10.2210/pdb2D7D/pdb
2D7S	http://doi.org/10.2210/pdb2D7S/pdb
2DOH	http://doi.org/10.2210/pdb2DOH/pdb
2DS2	http://doi.org/10.2210/pdb2DS2/pdb
2DT7	http://doi.org/10.2210/pdb2DT7/pdb
2DYM	http://doi.org/10.2210/pdb2DYM/pdb
2DYR	http://doi.org/10.2210/pdb2DYR/pdb
2E30	http://doi.org/10.2210/pdb2E30/pdb
2E4H	http://doi.org/10.2210/pdb2E4H/pdb
2E74	http://doi.org/10.2210/pdb2E74/pdb
2EMS	http://doi.org/10.2210/pdb2EMS/pdb
2EQ7	http://doi.org/10.2210/pdb2EQ7/pdb
2EQ8	http://doi.org/10.2210/pdb2EQ8/pdb
2EQ9	http://doi.org/10.2210/pdb2EQ9/pdb
2F31	http://doi.org/10.2210/pdb2F31/pdb
2F3Y	http://doi.org/10.2210/pdb2F3Y/pdb
2F3Z	http://doi.org/10.2210/pdb2F3Z/pdb
2F49	http://doi.org/10.2210/pdb2F49/pdb
2F6A	http://doi.org/10.2210/pdb2F6A/pdb
2F8E	http://doi.org/10.2210/pdb2F8E/pdb
2F91	http://doi.org/10.2210/pdb2F91/pdb
2F9D	http://doi.org/10.2210/pdb2F9D/pdb
2F9J	http://doi.org/10.2210/pdb2F9J/pdb
2FF6	http://doi.org/10.2210/pdb2FF6/pdb
2FHO	http://doi.org/10.2210/pdb2FHO/pdb
2FM2	http://doi.org/10.2210/pdb2FM2/pdb
2FOT	http://doi.org/10.2210/pdb2FOT/pdb
2FYZ	http://doi.org/10.2210/pdb2FYZ/pdb
2G3Q	http://doi.org/10.2210/pdb2G3Q/pdb
2G46	http://doi.org/10.2210/pdb2G46/pdb
2G47	http://doi.org/10.2210/pdb2G47/pdb
2G48	http://doi.org/10.2210/pdb2G48/pdb
2G49	http://doi.org/10.2210/pdb2G49/pdb
2G54	http://doi.org/10.2210/pdb2G54/pdb
2GKW	http://doi.org/10.2210/pdb2GKW/pdb
2GL7	http://doi.org/10.2210/pdb2GL7/pdb
2GPO	http://doi.org/10.2210/pdb2GPO/pdb
2GPV	http://doi.org/10.2210/pdb2GPV/pdb
2GU8	http://doi.org/10.2210/pdb2GU8/pdb
2GWW	http://doi.org/10.2210/pdb2GWW/pdb
2H4M	http://doi.org/10.2210/pdb2H4M/pdb
2H4P	http://doi.org/10.2210/pdb2H4P/pdb
2H7D	http://doi.org/10.2210/pdb2H7D/pdb
2H8P	http://doi.org/10.2210/pdb2H8P/pdb
2HCJ	http://doi.org/10.2210/pdb2HCJ/pdb
2HFP	http://doi.org/10.2210/pdb2HFP/pdb
2HQH	http://doi.org/10.2210/pdb2HQH/pdb
2HQW	http://doi.org/10.2210/pdb2HQW/pdb
2HSQ	http://doi.org/10.2210/pdb2HSQ/pdb
2HZS	http://doi.org/10.2210/pdb2HZS/pdb
2I3S	http://doi.org/10.2210/pdb2I3S/pdb
2I5Y	http://doi.org/10.2210/pdb2I5Y/pdb
2I94	http://doi.org/10.2210/pdb2I94/pdb
2IBF	http://doi.org/10.2210/pdb2IBF/pdb
2IHS	http://doi.org/10.2210/pdb2IHS/pdb
2IV8	http://doi.org/10.2210/pdb2IV8/pdb
2J28	http://doi.org/10.2210/pdb2J28/pdb
2J4U	http://doi.org/10.2210/pdb2J4U/pdb
2JBY	http://doi.org/10.2210/pdb2JBY/pdb
2JF1	http://doi.org/10.2210/pdb2JF1/pdb
2JM6	http://doi.org/10.2210/pdb2JM6/pdb
2JMF	http://doi.org/10.2210/pdb2JMF/pdb
2JMX	http://doi.org/10.2210/pdb2JMX/pdb
2JND	http://doi.org/10.2210/pdb2JND/pdb
2JOD	http://doi.org/10.2210/pdb2JOD/pdb
2JTT	http://doi.org/10.2210/pdb2JTT/pdb
2JXC	http://doi.org/10.2210/pdb2JXC/pdb
2JZ3	http://doi.org/10.2210/pdb2JZ3/pdb
2JZI	http://doi.org/10.2210/pdb2JZI/pdb
2K03	http://doi.org/10.2210/pdb2K03/pdb
2K2I	http://doi.org/10.2210/pdb2K2I/pdb
2K2U	http://doi.org/10.2210/pdb2K2U/pdb
2K3U	http://doi.org/10.2210/pdb2K3U/pdb
2K42	http://doi.org/10.2210/pdb2K42/pdb
2K7W	http://doi.org/10.2210/pdb2K7W/pdb
2K8F	http://doi.org/10.2210/pdb2K8F/pdb
2K9U	http://doi.org/10.2210/pdb2K9U/pdb
2KA6	http://doi.org/10.2210/pdb2KA6/pdb
2KBW	http://doi.org/10.2210/pdb2KBW/pdb
2KC8	http://doi.org/10.2210/pdb2KC8/pdb
2KDU	http://doi.org/10.2210/pdb2KDU/pdb
2KFT	http://doi.org/10.2210/pdb2KFT/pdb
2KGB	http://doi.org/10.2210/pdb2KGB/pdb
2KHS	http://doi.org/10.2210/pdb2KHS/pdb
2KJE	http://doi.org/10.2210/pdb2KJE/pdb
2KNE	http://doi.org/10.2210/pdb2KNE/pdb
2KQS	http://doi.org/10.2210/pdb2KQS/pdb
2KRI	http://doi.org/10.2210/pdb2KRI/pdb
2KT5	http://doi.org/10.2210/pdb2KT5/pdb
2KTB	http://doi.org/10.2210/pdb2KTB/pdb
2KTF	http://doi.org/10.2210/pdb2KTF/pdb
2KWJ	http://doi.org/10.2210/pdb2KWJ/pdb
2KWO	http://doi.org/10.2210/pdb2KWO/pdb
2KWU	http://doi.org/10.2210/pdb2KWU/pdb
2KWV	http://doi.org/10.2210/pdb2KWV/pdb
2KXC	http://doi.org/10.2210/pdb2KXC/pdb
2KXH	http://doi.org/10.2210/pdb2KXH/pdb
2KXQ	http://doi.org/10.2210/pdb2KXQ/pdb
2KXW	http://doi.org/10.2210/pdb2KXW/pdb
2L0F	http://doi.org/10.2210/pdb2L0F/pdb
2L14	http://doi.org/10.2210/pdb2L14/pdb
2L1C	http://doi.org/10.2210/pdb2L1C/pdb
2L1L	http://doi.org/10.2210/pdb2L1L/pdb
2L1W	http://doi.org/10.2210/pdb2L1W/pdb
2L27	http://doi.org/10.2210/pdb2L27/pdb
2L2I	http://doi.org/10.2210/pdb2L2I/pdb
2L35	http://doi.org/10.2210/pdb2L35/pdb
2L53	http://doi.org/10.2210/pdb2L53/pdb
2L6Y	http://doi.org/10.2210/pdb2L6Y/pdb
2L7L	http://doi.org/10.2210/pdb2L7L/pdb
2L9S	http://doi.org/10.2210/pdb2L9S/pdb
2LE8	http://doi.org/10.2210/pdb2LE8/pdb
2LEH	http://doi.org/10.2210/pdb2LEH/pdb
2LI5	http://doi.org/10.2210/pdb2LI5/pdb
2LKM	http://doi.org/10.2210/pdb2LKM/pdb
2LNH	http://doi.org/10.2210/pdb2LNH/pdb
2LNK	http://doi.org/10.2210/pdb2LNK/pdb
2LP0	http://doi.org/10.2210/pdb2LP0/pdb
2LPB	http://doi.org/10.2210/pdb2LPB/pdb
2LQC	http://doi.org/10.2210/pdb2LQC/pdb
2LR1	http://doi.org/10.2210/pdb2LR1/pdb
2LSJ	http://doi.org/10.2210/pdb2LSJ/pdb
2LV6	http://doi.org/10.2210/pdb2LV6/pdb
2LXP	http://doi.org/10.2210/pdb2LXP/pdb
2LXT	http://doi.org/10.2210/pdb2LXT/pdb
2LYD	http://doi.org/10.2210/pdb2LYD/pdb
2M04	http://doi.org/10.2210/pdb2M04/pdb
2M0J	http://doi.org/10.2210/pdb2M0J/pdb
2M14	http://doi.org/10.2210/pdb2M14/pdb
2M32	http://doi.org/10.2210/pdb2M32/pdb
2M55	http://doi.org/10.2210/pdb2M55/pdb
2M5B	http://doi.org/10.2210/pdb2M5B/pdb
2M8S	http://doi.org/10.2210/pdb2M8S/pdb
2MA9	http://doi.org/10.2210/pdb2MA9/pdb
2MAK	http://doi.org/10.2210/pdb2MAK/pdb
2MBH	http://doi.org/10.2210/pdb2MBH/pdb
2MFQ	http://doi.org/10.2210/pdb2MFQ/pdb
2MGU	http://doi.org/10.2210/pdb2MGU/pdb
2MH0	http://doi.org/10.2210/pdb2MH0/pdb
2MJF	http://doi.org/10.2210/pdb2MJF/pdb
2MKC	http://doi.org/10.2210/pdb2MKC/pdb
2MNJ	http://doi.org/10.2210/pdb2MNJ/pdb
2MNU	http://doi.org/10.2210/pdb2MNU/pdb
2MP2	http://doi.org/10.2210/pdb2MP2/pdb
2MQS	http://doi.org/10.2210/pdb2MQS/pdb
2MRE	http://doi.org/10.2210/pdb2MRE/pdb
2MRO	http://doi.org/10.2210/pdb2MRO/pdb
2MSR	http://doi.org/10.2210/pdb2MSR/pdb
2MTP	http://doi.org/10.2210/pdb2MTP/pdb
2MUR	http://doi.org/10.2210/pdb2MUR/pdb
2MV7	http://doi.org/10.2210/pdb2MV7/pdb
2MW2	http://doi.org/10.2210/pdb2MW2/pdb
2MWN	http://doi.org/10.2210/pdb2MWN/pdb
2MY2	http://doi.org/10.2210/pdb2MY2/pdb
2MZD	http://doi.org/10.2210/pdb2MZD/pdb
2MZP	http://doi.org/10.2210/pdb2MZP/pdb
2N01	http://doi.org/10.2210/pdb2N01/pdb
2N0Y	http://doi.org/10.2210/pdb2N0Y/pdb
2N13	http://doi.org/10.2210/pdb2N13/pdb
2N2H	http://doi.org/10.2210/pdb2N2H/pdb
2N4Q	http://doi.org/10.2210/pdb2N4Q/pdb
2N8J	http://doi.org/10.2210/pdb2N8J/pdb
2N8R	http://doi.org/10.2210/pdb2N8R/pdb
2N9P	http://doi.org/10.2210/pdb2N9P/pdb
2NB1	http://doi.org/10.2210/pdb2NB1/pdb
2NL9	http://doi.org/10.2210/pdb2NL9/pdb
2NLA	http://doi.org/10.2210/pdb2NLA/pdb
2NMV	http://doi.org/10.2210/pdb2NMV/pdb
2NNU	http://doi.org/10.2210/pdb2NNU/pdb
2NP0	http://doi.org/10.2210/pdb2NP0/pdb
2NUD	http://doi.org/10.2210/pdb2NUD/pdb
2O01	http://doi.org/10.2210/pdb2O01/pdb
2O5G	http://doi.org/10.2210/pdb2O5G/pdb
2O60	http://doi.org/10.2210/pdb2O60/pdb
2O8M	http://doi.org/10.2210/pdb2O8M/pdb
2OCV	http://doi.org/10.2210/pdb2OCV/pdb
2OD8	http://doi.org/10.2210/pdb2OD8/pdb
2ODB	http://doi.org/10.2210/pdb2ODB/pdb
2ODG	http://doi.org/10.2210/pdb2ODG/pdb
2ODY	http://doi.org/10.2210/pdb2ODY/pdb
2OFQ	http://doi.org/10.2210/pdb2OFQ/pdb
2OIN	http://doi.org/10.2210/pdb2OIN/pdb
2OKR	http://doi.org/10.2210/pdb2OKR/pdb
2OT8	http://doi.org/10.2210/pdb2OT8/pdb
2OV2	http://doi.org/10.2210/pdb2OV2/pdb
2OVM	http://doi.org/10.2210/pdb2OVM/pdb
2P1L	http://doi.org/10.2210/pdb2P1L/pdb
2P4R	http://doi.org/10.2210/pdb2P4R/pdb
2P59	http://doi.org/10.2210/pdb2P59/pdb
2P5B	http://doi.org/10.2210/pdb2P5B/pdb
2P8Q	http://doi.org/10.2210/pdb2P8Q/pdb
2P8W	http://doi.org/10.2210/pdb2P8W/pdb
2PBD	http://doi.org/10.2210/pdb2PBD/pdb
2PG1	http://doi.org/10.2210/pdb2PG1/pdb
2PGQ	http://doi.org/10.2210/pdb2PGQ/pdb
2PHE	http://doi.org/10.2210/pdb2PHE/pdb
2PHG	http://doi.org/10.2210/pdb2PHG/pdb
2PLX	http://doi.org/10.2210/pdb2PLX/pdb
2PMZ	http://doi.org/10.2210/pdb2PMZ/pdb
2PON	http://doi.org/10.2210/pdb2PON/pdb
2PQ4	http://doi.org/10.2210/pdb2PQ4/pdb
2PQK	http://doi.org/10.2210/pdb2PQK/pdb
2PUX	http://doi.org/10.2210/pdb2PUX/pdb
2PV9	http://doi.org/10.2210/pdb2PV9/pdb
2QAS	http://doi.org/10.2210/pdb2QAS/pdb
2QFA	http://doi.org/10.2210/pdb2QFA/pdb
2QIY	http://doi.org/10.2210/pdb2QIY/pdb
2QKH	http://doi.org/10.2210/pdb2QKH/pdb
2QME	http://doi.org/10.2210/pdb2QME/pdb
2QTV	http://doi.org/10.2210/pdb2QTV/pdb
2QV1	http://doi.org/10.2210/pdb2QV1/pdb
2QXV	http://doi.org/10.2210/pdb2QXV/pdb
2R0L	http://doi.org/10.2210/pdb2R0L/pdb
2R28	http://doi.org/10.2210/pdb2R28/pdb
2RDD	http://doi.org/10.2210/pdb2RDD/pdb
2RFD	http://doi.org/10.2210/pdb2RFD/pdb
2RFE	http://doi.org/10.2210/pdb2RFE/pdb
2RIV	http://doi.org/10.2210/pdb2RIV/pdb
2RJF	http://doi.org/10.2210/pdb2RJF/pdb
2RKY	http://doi.org/10.2210/pdb2RKY/pdb
2RKZ	http://doi.org/10.2210/pdb2RKZ/pdb
2ROC	http://doi.org/10.2210/pdb2ROC/pdb
2ROD	http://doi.org/10.2210/pdb2ROD/pdb
2ROZ	http://doi.org/10.2210/pdb2ROZ/pdb
2RPQ	http://doi.org/10.2210/pdb2RPQ/pdb
2RQH	http://doi.org/10.2210/pdb2RQH/pdb
2RQW	http://doi.org/10.2210/pdb2RQW/pdb
2RR3	http://doi.org/10.2210/pdb2RR3/pdb
2RR9	http://doi.org/10.2210/pdb2RR9/pdb
2RSY	http://doi.org/10.2210/pdb2RSY/pdb
2RUK	http://doi.org/10.2210/pdb2RUK/pdb
2STA	http://doi.org/10.2210/pdb2STA/pdb
2STB	http://doi.org/10.2210/pdb2STB/pdb
2UWJ	http://doi.org/10.2210/pdb2UWJ/pdb
2UXN	http://doi.org/10.2210/pdb2UXN/pdb
2V1D	http://doi.org/10.2210/pdb2V1D/pdb
2V2F	http://doi.org/10.2210/pdb2V2F/pdb
2V51	http://doi.org/10.2210/pdb2V51/pdb
2V52	http://doi.org/10.2210/pdb2V52/pdb
2V53	http://doi.org/10.2210/pdb2V53/pdb
2V6Q	http://doi.org/10.2210/pdb2V6Q/pdb
2V8C	http://doi.org/10.2210/pdb2V8C/pdb
2V8F	http://doi.org/10.2210/pdb2V8F/pdb
2VAY	http://doi.org/10.2210/pdb2VAY/pdb
2VBC	http://doi.org/10.2210/pdb2VBC/pdb
2VDA	http://doi.org/10.2210/pdb2VDA/pdb
2VGO	http://doi.org/10.2210/pdb2VGO/pdb
2VM6	http://doi.org/10.2210/pdb2VM6/pdb
2VOF	http://doi.org/10.2210/pdb2VOF/pdb
2VOG	http://doi.org/10.2210/pdb2VOG/pdb
2VOH	http://doi.org/10.2210/pdb2VOH/pdb
2VOI	http://doi.org/10.2210/pdb2VOI/pdb
2VOY	http://doi.org/10.2210/pdb2VOY/pdb
2VP7	http://doi.org/10.2210/pdb2VP7/pdb
2VPB	http://doi.org/10.2210/pdb2VPB/pdb
2VPE	http://doi.org/10.2210/pdb2VPE/pdb
2VU8	http://doi.org/10.2210/pdb2VU8/pdb
2VUS	http://doi.org/10.2210/pdb2VUS/pdb
2VZD	http://doi.org/10.2210/pdb2VZD/pdb
2VZG	http://doi.org/10.2210/pdb2VZG/pdb
2VZI	http://doi.org/10.2210/pdb2VZI/pdb
2W2H	http://doi.org/10.2210/pdb2W2H/pdb
2W84	http://doi.org/10.2210/pdb2W84/pdb
2WAQ	http://doi.org/10.2210/pdb2WAQ/pdb
2WAX	http://doi.org/10.2210/pdb2WAX/pdb
2WBY	http://doi.org/10.2210/pdb2WBY/pdb
2WC0	http://doi.org/10.2210/pdb2WC0/pdb
2WH0	http://doi.org/10.2210/pdb2WH0/pdb
2WH6	http://doi.org/10.2210/pdb2WH6/pdb
2WK3	http://doi.org/10.2210/pdb2WK3/pdb
2WP2	http://doi.org/10.2210/pdb2WP2/pdb
2WSC	http://doi.org/10.2210/pdb2WSC/pdb
2WUH	http://doi.org/10.2210/pdb2WUH/pdb
2WWZ	http://doi.org/10.2210/pdb2WWZ/pdb
2WX0	http://doi.org/10.2210/pdb2WX0/pdb
2WZQ	http://doi.org/10.2210/pdb2WZQ/pdb
2X4W	http://doi.org/10.2210/pdb2X4W/pdb
2XA0	http://doi.org/10.2210/pdb2XA0/pdb
2XCF	http://doi.org/10.2210/pdb2XCF/pdb
2XJY	http://doi.org/10.2210/pdb2XJY/pdb
2XJZ	http://doi.org/10.2210/pdb2XJZ/pdb
2XN5	http://doi.org/10.2210/pdb2XN5/pdb
2XND	http://doi.org/10.2210/pdb2XND/pdb
2XNS	http://doi.org/10.2210/pdb2XNS/pdb
2XPN	http://doi.org/10.2210/pdb2XPN/pdb
2XPP	http://doi.org/10.2210/pdb2XPP/pdb
2XPX	http://doi.org/10.2210/pdb2XPX/pdb
2XS1	http://doi.org/10.2210/pdb2XS1/pdb
2XTT	http://doi.org/10.2210/pdb2XTT/pdb
2XUM	http://doi.org/10.2210/pdb2XUM/pdb
2XYI	http://doi.org/10.2210/pdb2XYI/pdb
2XZE	http://doi.org/10.2210/pdb2XZE/pdb
2Y0I	http://doi.org/10.2210/pdb2Y0I/pdb
2Y48	http://doi.org/10.2210/pdb2Y48/pdb
2Y65	http://doi.org/10.2210/pdb2Y65/pdb
2Y8S	http://doi.org/10.2210/pdb2Y8S/pdb
2Y8T	http://doi.org/10.2210/pdb2Y8T/pdb
2YBF	http://doi.org/10.2210/pdb2YBF/pdb
2YGV	http://doi.org/10.2210/pdb2YGV/pdb
2YJ1	http://doi.org/10.2210/pdb2YJ1/pdb
2YKA	http://doi.org/10.2210/pdb2YKA/pdb
2YLE	http://doi.org/10.2210/pdb2YLE/pdb
2YQ7	http://doi.org/10.2210/pdb2YQ7/pdb
2YVC	http://doi.org/10.2210/pdb2YVC/pdb
2Z34	http://doi.org/10.2210/pdb2Z34/pdb
2Z3F	http://doi.org/10.2210/pdb2Z3F/pdb
2Z5H	http://doi.org/10.2210/pdb2Z5H/pdb
2Z5K	http://doi.org/10.2210/pdb2Z5K/pdb
2Z5N	http://doi.org/10.2210/pdb2Z5N/pdb
2Z7F	http://doi.org/10.2210/pdb2Z7F/pdb
2ZC5	http://doi.org/10.2210/pdb2ZC5/pdb
2ZPY	http://doi.org/10.2210/pdb2ZPY/pdb
2ZT9	http://doi.org/10.2210/pdb2ZT9/pdb
2ZTT	http://doi.org/10.2210/pdb2ZTT/pdb
2ZVK	http://doi.org/10.2210/pdb2ZVK/pdb
2ZVM	http://doi.org/10.2210/pdb2ZVM/pdb
2ZVV	http://doi.org/10.2210/pdb2ZVV/pdb
2ZVW	http://doi.org/10.2210/pdb2ZVW/pdb
3A0B	http://doi.org/10.2210/pdb3A0B/pdb
3A0H	http://doi.org/10.2210/pdb3A0H/pdb
3A1Q	http://doi.org/10.2210/pdb3A1Q/pdb
3A7Q	http://doi.org/10.2210/pdb3A7Q/pdb
3A9J	http://doi.org/10.2210/pdb3A9J/pdb
3A9K	http://doi.org/10.2210/pdb3A9K/pdb
3AA0	http://doi.org/10.2210/pdb3AA0/pdb
3AA1	http://doi.org/10.2210/pdb3AA1/pdb
3AA6	http://doi.org/10.2210/pdb3AA6/pdb
3AAE	http://doi.org/10.2210/pdb3AAE/pdb
3AJB	http://doi.org/10.2210/pdb3AJB/pdb
3AUW	http://doi.org/10.2210/pdb3AUW/pdb
3AVR	http://doi.org/10.2210/pdb3AVR/pdb
3B1J	http://doi.org/10.2210/pdb3B1J/pdb
3B23	http://doi.org/10.2210/pdb3B23/pdb
3B71	http://doi.org/10.2210/pdb3B71/pdb
3B8E	http://doi.org/10.2210/pdb3B8E/pdb
3BAE	http://doi.org/10.2210/pdb3BAE/pdb
3BBX	http://doi.org/10.2210/pdb3BBX/pdb
3BEF	http://doi.org/10.2210/pdb3BEF/pdb
3BEJ	http://doi.org/10.2210/pdb3BEJ/pdb
3BO0	http://doi.org/10.2210/pdb3BO0/pdb
3BQO	http://doi.org/10.2210/pdb3BQO/pdb
3BRD	http://doi.org/10.2210/pdb3BRD/pdb
3BRT	http://doi.org/10.2210/pdb3BRT/pdb
3BRV	http://doi.org/10.2210/pdb3BRV/pdb
3BT1	http://doi.org/10.2210/pdb3BT1/pdb
3BTS	http://doi.org/10.2210/pdb3BTS/pdb
3BUA	http://doi.org/10.2210/pdb3BUA/pdb
3BXK	http://doi.org/10.2210/pdb3BXK/pdb
3BXL	http://doi.org/10.2210/pdb3BXL/pdb
3C01	http://doi.org/10.2210/pdb3C01/pdb
3C0T	http://doi.org/10.2210/pdb3C0T/pdb
3C4M	http://doi.org/10.2210/pdb3C4M/pdb
3C59	http://doi.org/10.2210/pdb3C59/pdb
3C5T	http://doi.org/10.2210/pdb3C5T/pdb
3C66	http://doi.org/10.2210/pdb3C66/pdb
3C9C	http://doi.org/10.2210/pdb3C9C/pdb
3CAA	http://doi.org/10.2210/pdb3CAA/pdb
3CAL	http://doi.org/10.2210/pdb3CAL/pdb
3CDW	http://doi.org/10.2210/pdb3CDW/pdb
3CM8	http://doi.org/10.2210/pdb3CM8/pdb
3D24	http://doi.org/10.2210/pdb3D24/pdb
3D7V	http://doi.org/10.2210/pdb3D7V/pdb
3DAC	http://doi.org/10.2210/pdb3DAC/pdb
3DCG	http://doi.org/10.2210/pdb3DCG/pdb
3DCT	http://doi.org/10.2210/pdb3DCT/pdb
3DD2	http://doi.org/10.2210/pdb3DD2/pdb
3DD7	http://doi.org/10.2210/pdb3DD7/pdb
3DNL	http://doi.org/10.2210/pdb3DNL/pdb
3DPP	http://doi.org/10.2210/pdb3DPP/pdb
3DPR	http://doi.org/10.2210/pdb3DPR/pdb
3DRQ	http://doi.org/10.2210/pdb3DRQ/pdb
3DVE	http://doi.org/10.2210/pdb3DVE/pdb
3DVJ	http://doi.org/10.2210/pdb3DVJ/pdb
3DVK	http://doi.org/10.2210/pdb3DVK/pdb
3DVM	http://doi.org/10.2210/pdb3DVM/pdb
3DVU	http://doi.org/10.2210/pdb3DVU/pdb
3DXC	http://doi.org/10.2210/pdb3DXC/pdb
3DXD	http://doi.org/10.2210/pdb3DXD/pdb
3DXE	http://doi.org/10.2210/pdb3DXE/pdb
3DY0	http://doi.org/10.2210/pdb3DY0/pdb
3E1K	http://doi.org/10.2210/pdb3E1K/pdb
3E2U	http://doi.org/10.2210/pdb3E2U/pdb
3E50	http://doi.org/10.2210/pdb3E50/pdb
3E5A	http://doi.org/10.2210/pdb3E5A/pdb
3E90	http://doi.org/10.2210/pdb3E90/pdb
3EAB	http://doi.org/10.2210/pdb3EAB/pdb
3ECH	http://doi.org/10.2210/pdb3ECH/pdb
3EHU	http://doi.org/10.2210/pdb3EHU/pdb
3EJH	http://doi.org/10.2210/pdb3EJH/pdb
3EMW	http://doi.org/10.2210/pdb3EMW/pdb
3EWT	http://doi.org/10.2210/pdb3EWT/pdb
3F02	http://doi.org/10.2210/pdb3F02/pdb
3F2O	http://doi.org/10.2210/pdb3F2O/pdb
3FDL	http://doi.org/10.2210/pdb3FDL/pdb
3FGA	http://doi.org/10.2210/pdb3FGA/pdb
3FIE	http://doi.org/10.2210/pdb3FIE/pdb
3FII	http://doi.org/10.2210/pdb3FII/pdb
3FM7	http://doi.org/10.2210/pdb3FM7/pdb
3FP7	http://doi.org/10.2210/pdb3FP7/pdb
3FSH	http://doi.org/10.2210/pdb3FSH/pdb
3G7Z	http://doi.org/10.2210/pdb3G7Z/pdb
3GCM	http://doi.org/10.2210/pdb3GCM/pdb
3GGZ	http://doi.org/10.2210/pdb3GGZ/pdb
3GIS	http://doi.org/10.2210/pdb3GIS/pdb
3GJ3	http://doi.org/10.2210/pdb3GJ3/pdb
3GJ4	http://doi.org/10.2210/pdb3GJ4/pdb
3GJ5	http://doi.org/10.2210/pdb3GJ5/pdb
3GJ6	http://doi.org/10.2210/pdb3GJ6/pdb
3GJO	http://doi.org/10.2210/pdb3GJO/pdb
3GLI	http://doi.org/10.2210/pdb3GLI/pdb
3GLW	http://doi.org/10.2210/pdb3GLW/pdb
3GP2	http://doi.org/10.2210/pdb3GP2/pdb
3GS2	http://doi.org/10.2210/pdb3GS2/pdb
3GXE	http://doi.org/10.2210/pdb3GXE/pdb
3GXV	http://doi.org/10.2210/pdb3GXV/pdb
3GZ1	http://doi.org/10.2210/pdb3GZ1/pdb
3H1C	http://doi.org/10.2210/pdb3H1C/pdb
3H3G	http://doi.org/10.2210/pdb3H3G/pdb
3H8A	http://doi.org/10.2210/pdb3H8A/pdb
3H8D	http://doi.org/10.2210/pdb3H8D/pdb
3H8K	http://doi.org/10.2210/pdb3H8K/pdb
3HKI	http://doi.org/10.2210/pdb3HKI/pdb
3HKJ	http://doi.org/10.2210/pdb3HKJ/pdb
3HTU	http://doi.org/10.2210/pdb3HTU/pdb
3HYM	http://doi.org/10.2210/pdb3HYM/pdb
3ICI	http://doi.org/10.2210/pdb3ICI/pdb
3IO8	http://doi.org/10.2210/pdb3IO8/pdb
3IO9	http://doi.org/10.2210/pdb3IO9/pdb
3IOL	http://doi.org/10.2210/pdb3IOL/pdb
3IOZ	http://doi.org/10.2210/pdb3IOZ/pdb
3IPQ	http://doi.org/10.2210/pdb3IPQ/pdb
3IUR	http://doi.org/10.2210/pdb3IUR/pdb
3IXS	http://doi.org/10.2210/pdb3IXS/pdb
3J0K	http://doi.org/10.2210/pdb3J0K/pdb
3J1O	http://doi.org/10.2210/pdb3J1O/pdb
3J2W	http://doi.org/10.2210/pdb3J2W/pdb
3J3V	http://doi.org/10.2210/pdb3J3V/pdb
3J47	http://doi.org/10.2210/pdb3J47/pdb
3J5L	http://doi.org/10.2210/pdb3J5L/pdb
3J5S	http://doi.org/10.2210/pdb3J5S/pdb
3J80	http://doi.org/10.2210/pdb3J80/pdb
3J81	http://doi.org/10.2210/pdb3J81/pdb
3JAP	http://doi.org/10.2210/pdb3JAP/pdb
3JAQ	http://doi.org/10.2210/pdb3JAQ/pdb
3JB6	http://doi.org/10.2210/pdb3JB6/pdb
3JCA	http://doi.org/10.2210/pdb3JCA/pdb
3JCU	http://doi.org/10.2210/pdb3JCU/pdb
3JQO	http://doi.org/10.2210/pdb3JQO/pdb
3JRV	http://doi.org/10.2210/pdb3JRV/pdb
3JUA	http://doi.org/10.2210/pdb3JUA/pdb
3K6G	http://doi.org/10.2210/pdb3K6G/pdb
3KDP	http://doi.org/10.2210/pdb3KDP/pdb
3KEE	http://doi.org/10.2210/pdb3KEE/pdb
3KF2	http://doi.org/10.2210/pdb3KF2/pdb
3KF9	http://doi.org/10.2210/pdb3KF9/pdb
3KIK	http://doi.org/10.2210/pdb3KIK/pdb
3KJ0	http://doi.org/10.2210/pdb3KJ0/pdb
3KJ1	http://doi.org/10.2210/pdb3KJ1/pdb
3KJ2	http://doi.org/10.2210/pdb3KJ2/pdb
3KJL	http://doi.org/10.2210/pdb3KJL/pdb
3KL4	http://doi.org/10.2210/pdb3KL4/pdb
3KMG	http://doi.org/10.2210/pdb3KMG/pdb
3KPE	http://doi.org/10.2210/pdb3KPE/pdb
3KTP	http://doi.org/10.2210/pdb3KTP/pdb
3KV4	http://doi.org/10.2210/pdb3KV4/pdb
3KZ0	http://doi.org/10.2210/pdb3KZ0/pdb
3KZI	http://doi.org/10.2210/pdb3KZI/pdb
3L9K	http://doi.org/10.2210/pdb3L9K/pdb
3LCN	http://doi.org/10.2210/pdb3LCN/pdb
3LGE	http://doi.org/10.2210/pdb3LGE/pdb
3LK4	http://doi.org/10.2210/pdb3LK4/pdb
3LOB	http://doi.org/10.2210/pdb3LOB/pdb
3LQV	http://doi.org/10.2210/pdb3LQV/pdb
3LU9	http://doi.org/10.2210/pdb3LU9/pdb
3LW5	http://doi.org/10.2210/pdb3LW5/pdb
3M1F	http://doi.org/10.2210/pdb3M1F/pdb
3M50	http://doi.org/10.2210/pdb3M50/pdb
3M91	http://doi.org/10.2210/pdb3M91/pdb
3MHP	http://doi.org/10.2210/pdb3MHP/pdb
3MHV	http://doi.org/10.2210/pdb3MHV/pdb
3MJH	http://doi.org/10.2210/pdb3MJH/pdb
3MK4	http://doi.org/10.2210/pdb3MK4/pdb
3MK8	http://doi.org/10.2210/pdb3MK8/pdb
3MN5	http://doi.org/10.2210/pdb3MN5/pdb
3MQP	http://doi.org/10.2210/pdb3MQP/pdb
3N00	http://doi.org/10.2210/pdb3N00/pdb
3N23	http://doi.org/10.2210/pdb3N23/pdb
3N56	http://doi.org/10.2210/pdb3N56/pdb
3N57	http://doi.org/10.2210/pdb3N57/pdb
3N9N	http://doi.org/10.2210/pdb3N9N/pdb
3NJP	http://doi.org/10.2210/pdb3NJP/pdb
3NK3	http://doi.org/10.2210/pdb3NK3/pdb
3NMX	http://doi.org/10.2210/pdb3NMX/pdb
3NTW	http://doi.org/10.2210/pdb3NTW/pdb
3O34	http://doi.org/10.2210/pdb3O34/pdb
3O71	http://doi.org/10.2210/pdb3O71/pdb
3OA6	http://doi.org/10.2210/pdb3OA6/pdb
3OAK	http://doi.org/10.2210/pdb3OAK/pdb
3OGK	http://doi.org/10.2210/pdb3OGK/pdb
3OGL	http://doi.org/10.2210/pdb3OGL/pdb
3OIQ	http://doi.org/10.2210/pdb3OIQ/pdb
3OJ3	http://doi.org/10.2210/pdb3OJ3/pdb
3OJ4	http://doi.org/10.2210/pdb3OJ4/pdb
3OTP	http://doi.org/10.2210/pdb3OTP/pdb
3OWT	http://doi.org/10.2210/pdb3OWT/pdb
3OX7	http://doi.org/10.2210/pdb3OX7/pdb
3OY6	http://doi.org/10.2210/pdb3OY6/pdb
3P3N	http://doi.org/10.2210/pdb3P3N/pdb
3P87	http://doi.org/10.2210/pdb3P87/pdb
3P8M	http://doi.org/10.2210/pdb3P8M/pdb
3PBP	http://doi.org/10.2210/pdb3PBP/pdb
3PCQ	http://doi.org/10.2210/pdb3PCQ/pdb
3PK1	http://doi.org/10.2210/pdb3PK1/pdb
3PL7	http://doi.org/10.2210/pdb3PL7/pdb
3PLV	http://doi.org/10.2210/pdb3PLV/pdb
3PLX	http://doi.org/10.2210/pdb3PLX/pdb
3PMA	http://doi.org/10.2210/pdb3PMA/pdb
3POB	http://doi.org/10.2210/pdb3POB/pdb
3PZD	http://doi.org/10.2210/pdb3PZD/pdb
3QBR	http://doi.org/10.2210/pdb3QBR/pdb
3QF7	http://doi.org/10.2210/pdb3QF7/pdb
3QKR	http://doi.org/10.2210/pdb3QKR/pdb
3QRX	http://doi.org/10.2210/pdb3QRX/pdb
3R0L	http://doi.org/10.2210/pdb3R0L/pdb
3R7G	http://doi.org/10.2210/pdb3R7G/pdb
3R85	http://doi.org/10.2210/pdb3R85/pdb
3R9I	http://doi.org/10.2210/pdb3R9I/pdb
3RF3	http://doi.org/10.2210/pdb3RF3/pdb
3RK2	http://doi.org/10.2210/pdb3RK2/pdb
3RK3	http://doi.org/10.2210/pdb3RK3/pdb
3RL0	http://doi.org/10.2210/pdb3RL0/pdb
3RO2	http://doi.org/10.2210/pdb3RO2/pdb
3RO3	http://doi.org/10.2210/pdb3RO3/pdb
3RZX	http://doi.org/10.2210/pdb3RZX/pdb
3S1B	http://doi.org/10.2210/pdb3S1B/pdb
3S3X	http://doi.org/10.2210/pdb3S3X/pdb
3S7H	http://doi.org/10.2210/pdb3S7H/pdb
3S90	http://doi.org/10.2210/pdb3S90/pdb
3SI5	http://doi.org/10.2210/pdb3SI5/pdb
3SJD	http://doi.org/10.2210/pdb3SJD/pdb
3SRI	http://doi.org/10.2210/pdb3SRI/pdb
3SRJ	http://doi.org/10.2210/pdb3SRJ/pdb
3SSB	http://doi.org/10.2210/pdb3SSB/pdb
3SUI	http://doi.org/10.2210/pdb3SUI/pdb
3SYN	http://doi.org/10.2210/pdb3SYN/pdb
3TCJ	http://doi.org/10.2210/pdb3TCJ/pdb
3TDI	http://doi.org/10.2210/pdb3TDI/pdb
3TEI	http://doi.org/10.2210/pdb3TEI/pdb
3TJ5	http://doi.org/10.2210/pdb3TJ5/pdb
3TJ6	http://doi.org/10.2210/pdb3TJ6/pdb
3TKN	http://doi.org/10.2210/pdb3TKN/pdb
3TM7	http://doi.org/10.2210/pdb3TM7/pdb
3TMH	http://doi.org/10.2210/pdb3TMH/pdb
3TVJ	http://doi.org/10.2210/pdb3TVJ/pdb
3TVT	http://doi.org/10.2210/pdb3TVT/pdb
3TZ1	http://doi.org/10.2210/pdb3TZ1/pdb
3U5N	http://doi.org/10.2210/pdb3U5N/pdb
3U5O	http://doi.org/10.2210/pdb3U5O/pdb
3U5P	http://doi.org/10.2210/pdb3U5P/pdb
3U7D	http://doi.org/10.2210/pdb3U7D/pdb
3U85	http://doi.org/10.2210/pdb3U85/pdb
3UKW	http://doi.org/10.2210/pdb3UKW/pdb
3UKX	http://doi.org/10.2210/pdb3UKX/pdb
3UKY	http://doi.org/10.2210/pdb3UKY/pdb
3UKZ	http://doi.org/10.2210/pdb3UKZ/pdb
3UL0	http://doi.org/10.2210/pdb3UL0/pdb
3UL1	http://doi.org/10.2210/pdb3UL1/pdb
3UM0	http://doi.org/10.2210/pdb3UM0/pdb
3VCM	http://doi.org/10.2210/pdb3VCM/pdb
3VGY	http://doi.org/10.2210/pdb3VGY/pdb
3VUW	http://doi.org/10.2210/pdb3VUW/pdb
3VUX	http://doi.org/10.2210/pdb3VUX/pdb
3VZA	http://doi.org/10.2210/pdb3VZA/pdb
3W11	http://doi.org/10.2210/pdb3W11/pdb
3W12	http://doi.org/10.2210/pdb3W12/pdb
3W13	http://doi.org/10.2210/pdb3W13/pdb
3W1S	http://doi.org/10.2210/pdb3W1S/pdb
3W3X	http://doi.org/10.2210/pdb3W3X/pdb
3W3Y	http://doi.org/10.2210/pdb3W3Y/pdb
3W5A	http://doi.org/10.2210/pdb3W5A/pdb
3W8J	http://doi.org/10.2210/pdb3W8J/pdb
3WGX	http://doi.org/10.2210/pdb3WGX/pdb
3WMI	http://doi.org/10.2210/pdb3WMI/pdb
3WMM	http://doi.org/10.2210/pdb3WMM/pdb
3WN7	http://doi.org/10.2210/pdb3WN7/pdb
3WU2	http://doi.org/10.2210/pdb3WU2/pdb
3WWQ	http://doi.org/10.2210/pdb3WWQ/pdb
3WWS	http://doi.org/10.2210/pdb3WWS/pdb
3WY9	http://doi.org/10.2210/pdb3WY9/pdb
3X23	http://doi.org/10.2210/pdb3X23/pdb
3ZBI	http://doi.org/10.2210/pdb3ZBI/pdb
3ZDF	http://doi.org/10.2210/pdb3ZDF/pdb
3ZDL	http://doi.org/10.2210/pdb3ZDL/pdb
3ZFW	http://doi.org/10.2210/pdb3ZFW/pdb
3ZG7	http://doi.org/10.2210/pdb3ZG7/pdb
3ZIL	http://doi.org/10.2210/pdb3ZIL/pdb
3ZLD	http://doi.org/10.2210/pdb3ZLD/pdb
3ZPV	http://doi.org/10.2210/pdb3ZPV/pdb
3ZRK	http://doi.org/10.2210/pdb3ZRK/pdb
3ZRZ	http://doi.org/10.2210/pdb3ZRZ/pdb
3ZS9	http://doi.org/10.2210/pdb3ZS9/pdb
3ZWH	http://doi.org/10.2210/pdb3ZWH/pdb
3ZWL	http://doi.org/10.2210/pdb3ZWL/pdb
3ZWZ	http://doi.org/10.2210/pdb3ZWZ/pdb
4A1S	http://doi.org/10.2210/pdb4A1S/pdb
4A1T	http://doi.org/10.2210/pdb4A1T/pdb
4A1U	http://doi.org/10.2210/pdb4A1U/pdb
4A1V	http://doi.org/10.2210/pdb4A1V/pdb
4A8X	http://doi.org/10.2210/pdb4A8X/pdb
4AFJ	http://doi.org/10.2210/pdb4AFJ/pdb
4AFX	http://doi.org/10.2210/pdb4AFX/pdb
4AK4	http://doi.org/10.2210/pdb4AK4/pdb
4AOQ	http://doi.org/10.2210/pdb4AOQ/pdb
4AOR	http://doi.org/10.2210/pdb4AOR/pdb
4AR2	http://doi.org/10.2210/pdb4AR2/pdb
4AU3	http://doi.org/10.2210/pdb4AU3/pdb
4AUO	http://doi.org/10.2210/pdb4AUO/pdb
4B18	http://doi.org/10.2210/pdb4B18/pdb
4B1U	http://doi.org/10.2210/pdb4B1U/pdb
4B1W	http://doi.org/10.2210/pdb4B1W/pdb
4B1X	http://doi.org/10.2210/pdb4B1X/pdb
4B1Y	http://doi.org/10.2210/pdb4B1Y/pdb
4B4S	http://doi.org/10.2210/pdb4B4S/pdb
4B7K	http://doi.org/10.2210/pdb4B7K/pdb
4B7Y	http://doi.org/10.2210/pdb4B7Y/pdb
4BB2	http://doi.org/10.2210/pdb4BB2/pdb
4BD2	http://doi.org/10.2210/pdb4BD2/pdb
4BD6	http://doi.org/10.2210/pdb4BD6/pdb
4BJ3	http://doi.org/10.2210/pdb4BJ3/pdb
4BJT	http://doi.org/10.2210/pdb4BJT/pdb
4BPK	http://doi.org/10.2210/pdb4BPK/pdb
4BPL	http://doi.org/10.2210/pdb4BPL/pdb
4BQD	http://doi.org/10.2210/pdb4BQD/pdb
4BQK	http://doi.org/10.2210/pdb4BQK/pdb
4BRU	http://doi.org/10.2210/pdb4BRU/pdb
4BWQ	http://doi.org/10.2210/pdb4BWQ/pdb
4BWS	http://doi.org/10.2210/pdb4BWS/pdb
4BXR	http://doi.org/10.2210/pdb4BXR/pdb
4C31	http://doi.org/10.2210/pdb4C31/pdb
4C3P	http://doi.org/10.2210/pdb4C3P/pdb
4C48	http://doi.org/10.2210/pdb4C48/pdb
4C5E	http://doi.org/10.2210/pdb4C5E/pdb
4C5G	http://doi.org/10.2210/pdb4C5G/pdb
4C5I	http://doi.org/10.2210/pdb4C5I/pdb
4CAY	http://doi.org/10.2210/pdb4CAY/pdb
4CCM	http://doi.org/10.2210/pdb4CCM/pdb
4CCO	http://doi.org/10.2210/pdb4CCO/pdb
4CFH	http://doi.org/10.2210/pdb4CFH/pdb
4CG5	http://doi.org/10.2210/pdb4CG5/pdb
4CIM	http://doi.org/10.2210/pdb4CIM/pdb
4CIN	http://doi.org/10.2210/pdb4CIN/pdb
4CPA	http://doi.org/10.2210/pdb4CPA/pdb
4CU4	http://doi.org/10.2210/pdb4CU4/pdb
4CUG	http://doi.org/10.2210/pdb4CUG/pdb
4CYD	http://doi.org/10.2210/pdb4CYD/pdb
4D07	http://doi.org/10.2210/pdb4D07/pdb
4D0M	http://doi.org/10.2210/pdb4D0M/pdb
4D2G	http://doi.org/10.2210/pdb4D2G/pdb
4D2L	http://doi.org/10.2210/pdb4D2L/pdb
4D2M	http://doi.org/10.2210/pdb4D2M/pdb
4DAY	http://doi.org/10.2210/pdb4DAY/pdb
4DC2	http://doi.org/10.2210/pdb4DC2/pdb
4DJ9	http://doi.org/10.2210/pdb4DJ9/pdb
4DJC	http://doi.org/10.2210/pdb4DJC/pdb
4DJZ	http://doi.org/10.2210/pdb4DJZ/pdb
4DM6	http://doi.org/10.2210/pdb4DM6/pdb
4DNC	http://doi.org/10.2210/pdb4DNC/pdb
4DOQ	http://doi.org/10.2210/pdb4DOQ/pdb
4DR6	http://doi.org/10.2210/pdb4DR6/pdb
4DRW	http://doi.org/10.2210/pdb4DRW/pdb
4DT7	http://doi.org/10.2210/pdb4DT7/pdb
4DX0	http://doi.org/10.2210/pdb4DX0/pdb
4DXR	http://doi.org/10.2210/pdb4DXR/pdb
4DXS	http://doi.org/10.2210/pdb4DXS/pdb
4E17	http://doi.org/10.2210/pdb4E17/pdb
4EDN	http://doi.org/10.2210/pdb4EDN/pdb
4EHQ	http://doi.org/10.2210/pdb4EHQ/pdb
4EMZ	http://doi.org/10.2210/pdb4EMZ/pdb
4EXT	http://doi.org/10.2210/pdb4EXT/pdb
4EZN	http://doi.org/10.2210/pdb4EZN/pdb
4EZP	http://doi.org/10.2210/pdb4EZP/pdb
4F02	http://doi.org/10.2210/pdb4F02/pdb
4F0Z	http://doi.org/10.2210/pdb4F0Z/pdb
4FBY	http://doi.org/10.2210/pdb4FBY/pdb
4FDD	http://doi.org/10.2210/pdb4FDD/pdb
4FJ3	http://doi.org/10.2210/pdb4FJ3/pdb
4FJO	http://doi.org/10.2210/pdb4FJO/pdb
4FQ3	http://doi.org/10.2210/pdb4FQ3/pdb
4FT4	http://doi.org/10.2210/pdb4FT4/pdb
4FTG	http://doi.org/10.2210/pdb4FTG/pdb
4FU4	http://doi.org/10.2210/pdb4FU4/pdb
4FVL	http://doi.org/10.2210/pdb4FVL/pdb
4FWF	http://doi.org/10.2210/pdb4FWF/pdb
4FZ0	http://doi.org/10.2210/pdb4FZ0/pdb
4G2V	http://doi.org/10.2210/pdb4G2V/pdb
4G35	http://doi.org/10.2210/pdb4G35/pdb
4G5O	http://doi.org/10.2210/pdb4G5O/pdb
4G5Q	http://doi.org/10.2210/pdb4G5Q/pdb
4G5R	http://doi.org/10.2210/pdb4G5R/pdb
4G5S	http://doi.org/10.2210/pdb4G5S/pdb
4G9J	http://doi.org/10.2210/pdb4G9J/pdb
4GBA	http://doi.org/10.2210/pdb4GBA/pdb
4GDK	http://doi.org/10.2210/pdb4GDK/pdb
4GEQ	http://doi.org/10.2210/pdb4GEQ/pdb
4GF3	http://doi.org/10.2210/pdb4GF3/pdb
4GGD	http://doi.org/10.2210/pdb4GGD/pdb
4GH4	http://doi.org/10.2210/pdb4GH4/pdb
4GHU	http://doi.org/10.2210/pdb4GHU/pdb
4GMN	http://doi.org/10.2210/pdb4GMN/pdb
4GNT	http://doi.org/10.2210/pdb4GNT/pdb
4GO6	http://doi.org/10.2210/pdb4GO6/pdb
4GQB	http://doi.org/10.2210/pdb4GQB/pdb
4GU0	http://doi.org/10.2210/pdb4GU0/pdb
4GUR	http://doi.org/10.2210/pdb4GUR/pdb
4GUX	http://doi.org/10.2210/pdb4GUX/pdb
4GWQ	http://doi.org/10.2210/pdb4GWQ/pdb
4GXB	http://doi.org/10.2210/pdb4GXB/pdb
4H13	http://doi.org/10.2210/pdb4H13/pdb
4H3P	http://doi.org/10.2210/pdb4H3P/pdb
4H62	http://doi.org/10.2210/pdb4H62/pdb
4H6S	http://doi.org/10.2210/pdb4H6S/pdb
4HIX	http://doi.org/10.2210/pdb4HIX/pdb
4HKC	http://doi.org/10.2210/pdb4HKC/pdb
4HKI	http://doi.org/10.2210/pdb4HKI/pdb
4HR6	http://doi.org/10.2210/pdb4HR6/pdb
4HSU	http://doi.org/10.2210/pdb4HSU/pdb
4HTV	http://doi.org/10.2210/pdb4HTV/pdb
4ICG	http://doi.org/10.2210/pdb4ICG/pdb
4IF6	http://doi.org/10.2210/pdb4IF6/pdb
4IGA	http://doi.org/10.2210/pdb4IGA/pdb
4IKA	http://doi.org/10.2210/pdb4IKA/pdb
4IL6	http://doi.org/10.2210/pdb4IL6/pdb
4ISQ	http://doi.org/10.2210/pdb4ISQ/pdb
4ISR	http://doi.org/10.2210/pdb4ISR/pdb
4IXQ	http://doi.org/10.2210/pdb4IXQ/pdb
4J1V	http://doi.org/10.2210/pdb4J1V/pdb
4J2J	http://doi.org/10.2210/pdb4J2J/pdb
4J2L	http://doi.org/10.2210/pdb4J2L/pdb
4J2X	http://doi.org/10.2210/pdb4J2X/pdb
4J6S	http://doi.org/10.2210/pdb4J6S/pdb
4JAA	http://doi.org/10.2210/pdb4JAA/pdb
4JHJ	http://doi.org/10.2210/pdb4JHJ/pdb
4JHK	http://doi.org/10.2210/pdb4JHK/pdb
4JIF	http://doi.org/10.2210/pdb4JIF/pdb
4JLQ	http://doi.org/10.2210/pdb4JLQ/pdb
4JMF	http://doi.org/10.2210/pdb4JMF/pdb
4JMR	http://doi.org/10.2210/pdb4JMR/pdb
4JO6	http://doi.org/10.2210/pdb4JO6/pdb
4JO7	http://doi.org/10.2210/pdb4JO7/pdb
4JOL	http://doi.org/10.2210/pdb4JOL/pdb
4JS0	http://doi.org/10.2210/pdb4JS0/pdb
4JTA	http://doi.org/10.2210/pdb4JTA/pdb
4JTD	http://doi.org/10.2210/pdb4JTD/pdb
4JWE	http://doi.org/10.2210/pdb4JWE/pdb
4JXT	http://doi.org/10.2210/pdb4JXT/pdb
4JZW	http://doi.org/10.2210/pdb4JZW/pdb
4K0A	http://doi.org/10.2210/pdb4K0A/pdb
4KA3	http://doi.org/10.2210/pdb4KA3/pdb
4KP3	http://doi.org/10.2210/pdb4KP3/pdb
4KT0	http://doi.org/10.2210/pdb4KT0/pdb
4KXQ	http://doi.org/10.2210/pdb4KXQ/pdb
4L67	http://doi.org/10.2210/pdb4L67/pdb
4L6V	http://doi.org/10.2210/pdb4L6V/pdb
4LAJ	http://doi.org/10.2210/pdb4LAJ/pdb
4LCD	http://doi.org/10.2210/pdb4LCD/pdb
4LGD	http://doi.org/10.2210/pdb4LGD/pdb
4LK9	http://doi.org/10.2210/pdb4LK9/pdb
4LOO	http://doi.org/10.2210/pdb4LOO/pdb
4LOR	http://doi.org/10.2210/pdb4LOR/pdb
4LPZ	http://doi.org/10.2210/pdb4LPZ/pdb
4LX2	http://doi.org/10.2210/pdb4LX2/pdb
4LX3	http://doi.org/10.2210/pdb4LX3/pdb
4LZX	http://doi.org/10.2210/pdb4LZX/pdb
4M1Z	http://doi.org/10.2210/pdb4M1Z/pdb
4M38	http://doi.org/10.2210/pdb4M38/pdb
4MBE	http://doi.org/10.2210/pdb4MBE/pdb
4MI8	http://doi.org/10.2210/pdb4MI8/pdb
4MJT	http://doi.org/10.2210/pdb4MJT/pdb
4MN8	http://doi.org/10.2210/pdb4MN8/pdb
4MOY	http://doi.org/10.2210/pdb4MOY/pdb
4MQV	http://doi.org/10.2210/pdb4MQV/pdb
4MVI	http://doi.org/10.2210/pdb4MVI/pdb
4MZG	http://doi.org/10.2210/pdb4MZG/pdb
4N1A	http://doi.org/10.2210/pdb4N1A/pdb
4N3A	http://doi.org/10.2210/pdb4N3A/pdb
4N3B	http://doi.org/10.2210/pdb4N3B/pdb
4N3C	http://doi.org/10.2210/pdb4N3C/pdb
4N3Y	http://doi.org/10.2210/pdb4N3Y/pdb
4N4F	http://doi.org/10.2210/pdb4N4F/pdb
4N4H	http://doi.org/10.2210/pdb4N4H/pdb
4N4I	http://doi.org/10.2210/pdb4N4I/pdb
4NAW	http://doi.org/10.2210/pdb4NAW/pdb
4NE9	http://doi.org/10.2210/pdb4NE9/pdb
4NF9	http://doi.org/10.2210/pdb4NF9/pdb
4NGE	http://doi.org/10.2210/pdb4NGE/pdb
4NIQ	http://doi.org/10.2210/pdb4NIQ/pdb
4NM0	http://doi.org/10.2210/pdb4NM0/pdb
4NR1	http://doi.org/10.2210/pdb4NR1/pdb
4NU1	http://doi.org/10.2210/pdb4NU1/pdb
4NUU	http://doi.org/10.2210/pdb4NUU/pdb
4NUV	http://doi.org/10.2210/pdb4NUV/pdb
4O21	http://doi.org/10.2210/pdb4O21/pdb
4OGQ	http://doi.org/10.2210/pdb4OGQ/pdb
4OH4	http://doi.org/10.2210/pdb4OH4/pdb
4OIH	http://doi.org/10.2210/pdb4OIH/pdb
4OJK	http://doi.org/10.2210/pdb4OJK/pdb
4OO6	http://doi.org/10.2210/pdb4OO6/pdb
4OR5	http://doi.org/10.2210/pdb4OR5/pdb
4OWF	http://doi.org/10.2210/pdb4OWF/pdb
4P3W	http://doi.org/10.2210/pdb4P3W/pdb
4P5H	http://doi.org/10.2210/pdb4P5H/pdb
4P6Z	http://doi.org/10.2210/pdb4P6Z/pdb
4PBU	http://doi.org/10.2210/pdb4PBU/pdb
4PBY	http://doi.org/10.2210/pdb4PBY/pdb
4PBZ	http://doi.org/10.2210/pdb4PBZ/pdb
4PC0	http://doi.org/10.2210/pdb4PC0/pdb
4PJ0	http://doi.org/10.2210/pdb4PJ0/pdb
4PKY	http://doi.org/10.2210/pdb4PKY/pdb
4PO6	http://doi.org/10.2210/pdb4PO6/pdb
4PSW	http://doi.org/10.2210/pdb4PSW/pdb
4PSX	http://doi.org/10.2210/pdb4PSX/pdb
4PVZ	http://doi.org/10.2210/pdb4PVZ/pdb
4PZ6	http://doi.org/10.2210/pdb4PZ6/pdb
4Q0X	http://doi.org/10.2210/pdb4Q0X/pdb
4Q94	http://doi.org/10.2210/pdb4Q94/pdb
4QAE	http://doi.org/10.2210/pdb4QAE/pdb
4QFQ	http://doi.org/10.2210/pdb4QFQ/pdb
4QIW	http://doi.org/10.2210/pdb4QIW/pdb
4QLB	http://doi.org/10.2210/pdb4QLB/pdb
4QMF	http://doi.org/10.2210/pdb4QMF/pdb
4QMG	http://doi.org/10.2210/pdb4QMG/pdb
4QVE	http://doi.org/10.2210/pdb4QVE/pdb
4R32	http://doi.org/10.2210/pdb4R32/pdb
4R8T	http://doi.org/10.2210/pdb4R8T/pdb
4REY	http://doi.org/10.2210/pdb4REY/pdb
4RFN	http://doi.org/10.2210/pdb4RFN/pdb
4RFO	http://doi.org/10.2210/pdb4RFO/pdb
4RG6	http://doi.org/10.2210/pdb4RG6/pdb
4RIQ	http://doi.org/10.2210/pdb4RIQ/pdb
4RJF	http://doi.org/10.2210/pdb4RJF/pdb
4RKO	http://doi.org/10.2210/pdb4RKO/pdb
4RKU	http://doi.org/10.2210/pdb4RKU/pdb
4RS9	http://doi.org/10.2210/pdb4RS9/pdb
4RT4	http://doi.org/10.2210/pdb4RT4/pdb
4RU2	http://doi.org/10.2210/pdb4RU2/pdb
4RWF	http://doi.org/10.2210/pdb4RWF/pdb
4S1Z	http://doi.org/10.2210/pdb4S1Z/pdb
4THN	http://doi.org/10.2210/pdb4THN/pdb
4TQ1	http://doi.org/10.2210/pdb4TQ1/pdb
4TXQ	http://doi.org/10.2210/pdb4TXQ/pdb
4TZL	http://doi.org/10.2210/pdb4TZL/pdb
4TZO	http://doi.org/10.2210/pdb4TZO/pdb
4U7E	http://doi.org/10.2210/pdb4U7E/pdb
4U7I	http://doi.org/10.2210/pdb4U7I/pdb
4U7Y	http://doi.org/10.2210/pdb4U7Y/pdb
4UB6	http://doi.org/10.2210/pdb4UB6/pdb
4UE8	http://doi.org/10.2210/pdb4UE8/pdb
4UE9	http://doi.org/10.2210/pdb4UE9/pdb
4UEA	http://doi.org/10.2210/pdb4UEA/pdb
4UED	http://doi.org/10.2210/pdb4UED/pdb
4UF1	http://doi.org/10.2210/pdb4UF1/pdb
4UF2	http://doi.org/10.2210/pdb4UF2/pdb
4UF3	http://doi.org/10.2210/pdb4UF3/pdb
4UI3	http://doi.org/10.2210/pdb4UI3/pdb
4UI7	http://doi.org/10.2210/pdb4UI7/pdb
4UI9	http://doi.org/10.2210/pdb4UI9/pdb
4UN2	http://doi.org/10.2210/pdb4UN2/pdb
4UPU	http://doi.org/10.2210/pdb4UPU/pdb
4UQT	http://doi.org/10.2210/pdb4UQT/pdb
4UQY	http://doi.org/10.2210/pdb4UQY/pdb
4USL	http://doi.org/10.2210/pdb4USL/pdb
4UWX	http://doi.org/10.2210/pdb4UWX/pdb
4UX6	http://doi.org/10.2210/pdb4UX6/pdb
4UY8	http://doi.org/10.2210/pdb4UY8/pdb
4V0V	http://doi.org/10.2210/pdb4V0V/pdb
4V0W	http://doi.org/10.2210/pdb4V0W/pdb
4V2W	http://doi.org/10.2210/pdb4V2W/pdb
4W8P	http://doi.org/10.2210/pdb4W8P/pdb
4W9M	http://doi.org/10.2210/pdb4W9M/pdb
4WB7	http://doi.org/10.2210/pdb4WB7/pdb
4WFD	http://doi.org/10.2210/pdb4WFD/pdb
4WJN	http://doi.org/10.2210/pdb4WJN/pdb
4WJV	http://doi.org/10.2210/pdb4WJV/pdb
4WM0	http://doi.org/10.2210/pdb4WM0/pdb
4WNE	http://doi.org/10.2210/pdb4WNE/pdb
4WNL	http://doi.org/10.2210/pdb4WNL/pdb
4WNN	http://doi.org/10.2210/pdb4WNN/pdb
4WPB	http://doi.org/10.2210/pdb4WPB/pdb
4WSI	http://doi.org/10.2210/pdb4WSI/pdb
4WWR	http://doi.org/10.2210/pdb4WWR/pdb
4WZX	http://doi.org/10.2210/pdb4WZX/pdb
4X0N	http://doi.org/10.2210/pdb4X0N/pdb
4X23	http://doi.org/10.2210/pdb4X23/pdb
4X2H	http://doi.org/10.2210/pdb4X2H/pdb
4X2O	http://doi.org/10.2210/pdb4X2O/pdb
4X8W	http://doi.org/10.2210/pdb4X8W/pdb
4XAI	http://doi.org/10.2210/pdb4XAI/pdb
4XBU	http://doi.org/10.2210/pdb4XBU/pdb
4XEF	http://doi.org/10.2210/pdb4XEF/pdb
4XK8	http://doi.org/10.2210/pdb4XK8/pdb
4XKL	http://doi.org/10.2210/pdb4XKL/pdb
4XPM	http://doi.org/10.2210/pdb4XPM/pdb
4XPN	http://doi.org/10.2210/pdb4XPN/pdb
4XST	http://doi.org/10.2210/pdb4XST/pdb
4XTR	http://doi.org/10.2210/pdb4XTR/pdb
4XW5	http://doi.org/10.2210/pdb4XW5/pdb
4XZ1	http://doi.org/10.2210/pdb4XZ1/pdb
4Y28	http://doi.org/10.2210/pdb4Y28/pdb
4Y3U	http://doi.org/10.2210/pdb4Y3U/pdb
4YCU	http://doi.org/10.2210/pdb4YCU/pdb
4YF9	http://doi.org/10.2210/pdb4YF9/pdb
4YHH	http://doi.org/10.2210/pdb4YHH/pdb
4YI0	http://doi.org/10.2210/pdb4YI0/pdb
4YIA	http://doi.org/10.2210/pdb4YIA/pdb
4YIZ	http://doi.org/10.2210/pdb4YIZ/pdb
4YJ4	http://doi.org/10.2210/pdb4YJ4/pdb
4YK9	http://doi.org/10.2210/pdb4YK9/pdb
4YL6	http://doi.org/10.2210/pdb4YL6/pdb
4YL8	http://doi.org/10.2210/pdb4YL8/pdb
4YOO	http://doi.org/10.2210/pdb4YOO/pdb
4YOS	http://doi.org/10.2210/pdb4YOS/pdb
4YPI	http://doi.org/10.2210/pdb4YPI/pdb
4YYP	http://doi.org/10.2210/pdb4YYP/pdb
4YZ6	http://doi.org/10.2210/pdb4YZ6/pdb
4Z80	http://doi.org/10.2210/pdb4Z80/pdb
4Z96	http://doi.org/10.2210/pdb4Z96/pdb
4Z97	http://doi.org/10.2210/pdb4Z97/pdb
4Z9V	http://doi.org/10.2210/pdb4Z9V/pdb
4ZBJ	http://doi.org/10.2210/pdb4ZBJ/pdb
4ZEQ	http://doi.org/10.2210/pdb4ZEQ/pdb
4ZGM	http://doi.org/10.2210/pdb4ZGM/pdb
4ZIE	http://doi.org/10.2210/pdb4ZIE/pdb
4ZIF	http://doi.org/10.2210/pdb4ZIF/pdb
4ZIG	http://doi.org/10.2210/pdb4ZIG/pdb
4ZJ7	http://doi.org/10.2210/pdb4ZJ7/pdb
4ZOX	http://doi.org/10.2210/pdb4ZOX/pdb
4ZOZ	http://doi.org/10.2210/pdb4ZOZ/pdb
4ZRI	http://doi.org/10.2210/pdb4ZRI/pdb
4ZRK	http://doi.org/10.2210/pdb4ZRK/pdb
4ZW2	http://doi.org/10.2210/pdb4ZW2/pdb
5A2Q	http://doi.org/10.2210/pdb5A2Q/pdb
5A53	http://doi.org/10.2210/pdb5A53/pdb
5A8L	http://doi.org/10.2210/pdb5A8L/pdb
5ABX	http://doi.org/10.2210/pdb5ABX/pdb
5AF6	http://doi.org/10.2210/pdb5AF6/pdb
5AFF	http://doi.org/10.2210/pdb5AFF/pdb
5AFP	http://doi.org/10.2210/pdb5AFP/pdb
5AJJ	http://doi.org/10.2210/pdb5AJJ/pdb
5AJK	http://doi.org/10.2210/pdb5AJK/pdb
5ANR	http://doi.org/10.2210/pdb5ANR/pdb
5B16	http://doi.org/10.2210/pdb5B16/pdb
5B1Z	http://doi.org/10.2210/pdb5B1Z/pdb
5B75	http://doi.org/10.2210/pdb5B75/pdb
5B76	http://doi.org/10.2210/pdb5B76/pdb
5BRM	http://doi.org/10.2210/pdb5BRM/pdb
5BXV	http://doi.org/10.2210/pdb5BXV/pdb
5C1B	http://doi.org/10.2210/pdb5C1B/pdb
5C3F	http://doi.org/10.2210/pdb5C3F/pdb
5C3G	http://doi.org/10.2210/pdb5C3G/pdb
5C56	http://doi.org/10.2210/pdb5C56/pdb
5C5E	http://doi.org/10.2210/pdb5C5E/pdb
5C6D	http://doi.org/10.2210/pdb5C6D/pdb
5C6H	http://doi.org/10.2210/pdb5C6H/pdb
5CFC	http://doi.org/10.2210/pdb5CFC/pdb
5CJB	http://doi.org/10.2210/pdb5CJB/pdb
5CRV	http://doi.org/10.2210/pdb5CRV/pdb
5CSI	http://doi.org/10.2210/pdb5CSI/pdb
5CSJ	http://doi.org/10.2210/pdb5CSJ/pdb
5CSN	http://doi.org/10.2210/pdb5CSN/pdb
5CWW	http://doi.org/10.2210/pdb5CWW/pdb
5CX2	http://doi.org/10.2210/pdb5CX2/pdb
5CX3	http://doi.org/10.2210/pdb5CX3/pdb
5D2D	http://doi.org/10.2210/pdb5D2D/pdb
5D3E	http://doi.org/10.2210/pdb5D3E/pdb
5DH9	http://doi.org/10.2210/pdb5DH9/pdb
5DHA	http://doi.org/10.2210/pdb5DHA/pdb
5DI9	http://doi.org/10.2210/pdb5DI9/pdb
5DJQ	http://doi.org/10.2210/pdb5DJQ/pdb
5DMV	http://doi.org/10.2210/pdb5DMV/pdb
5DN2	http://doi.org/10.2210/pdb5DN2/pdb
5DOQ	http://doi.org/10.2210/pdb5DOQ/pdb
5DOW	http://doi.org/10.2210/pdb5DOW/pdb
5DWQ	http://doi.org/10.2210/pdb5DWQ/pdb
5E0U	http://doi.org/10.2210/pdb5E0U/pdb
5E24	http://doi.org/10.2210/pdb5E24/pdb
5E6Q	http://doi.org/10.2210/pdb5E6Q/pdb
5E79	http://doi.org/10.2210/pdb5E79/pdb
5E7C	http://doi.org/10.2210/pdb5E7C/pdb
5E8J	http://doi.org/10.2210/pdb5E8J/pdb
5EFI	http://doi.org/10.2210/pdb5EFI/pdb
5EIB	http://doi.org/10.2210/pdb5EIB/pdb
5EIV	http://doi.org/10.2210/pdb5EIV/pdb
5EKF	http://doi.org/10.2210/pdb5EKF/pdb
5EP6	http://doi.org/10.2210/pdb5EP6/pdb
5ET1	http://doi.org/10.2210/pdb5ET1/pdb
5F0L	http://doi.org/10.2210/pdb5F0L/pdb
5F0O	http://doi.org/10.2210/pdb5F0O/pdb
5F5O	http://doi.org/10.2210/pdb5F5O/pdb
5F5U	http://doi.org/10.2210/pdb5F5U/pdb
5F6K	http://doi.org/10.2210/pdb5F6K/pdb
5F6L	http://doi.org/10.2210/pdb5F6L/pdb
5F84	http://doi.org/10.2210/pdb5F84/pdb
5FA5	http://doi.org/10.2210/pdb5FA5/pdb
5FBY	http://doi.org/10.2210/pdb5FBY/pdb
5FC8	http://doi.org/10.2210/pdb5FC8/pdb
5FCG	http://doi.org/10.2210/pdb5FCG/pdb
5FKP	http://doi.org/10.2210/pdb5FKP/pdb
5FMJ	http://doi.org/10.2210/pdb5FMJ/pdb
5FMK	http://doi.org/10.2210/pdb5FMK/pdb
5FML	http://doi.org/10.2210/pdb5FML/pdb
5FN3	http://doi.org/10.2210/pdb5FN3/pdb
5FN4	http://doi.org/10.2210/pdb5FN4/pdb
5FRP	http://doi.org/10.2210/pdb5FRP/pdb
5FT1	http://doi.org/10.2210/pdb5FT1/pdb
5FUR	http://doi.org/10.2210/pdb5FUR/pdb
5FVD	http://doi.org/10.2210/pdb5FVD/pdb
5FVK	http://doi.org/10.2210/pdb5FVK/pdb
5FVL	http://doi.org/10.2210/pdb5FVL/pdb
5FW5	http://doi.org/10.2210/pdb5FW5/pdb
5FZT	http://doi.org/10.2210/pdb5FZT/pdb
5GAD	http://doi.org/10.2210/pdb5GAD/pdb
5GDS	http://doi.org/10.2210/pdb5GDS/pdb
5GIM	http://doi.org/10.2210/pdb5GIM/pdb
5GK9	http://doi.org/10.2210/pdb5GK9/pdb
5GLH	http://doi.org/10.2210/pdb5GLH/pdb
5GN0	http://doi.org/10.2210/pdb5GN0/pdb
5GNV	http://doi.org/10.2210/pdb5GNV/pdb
5GRQ	http://doi.org/10.2210/pdb5GRQ/pdb
5GSA	http://doi.org/10.2210/pdb5GSA/pdb
5GTB	http://doi.org/10.2210/pdb5GTB/pdb
5GTU	http://doi.org/10.2210/pdb5GTU/pdb
5GWM	http://doi.org/10.2210/pdb5GWM/pdb
5GXW	http://doi.org/10.2210/pdb5GXW/pdb
5H1S	http://doi.org/10.2210/pdb5H1S/pdb
5H2C	http://doi.org/10.2210/pdb5H2C/pdb
5H2F	http://doi.org/10.2210/pdb5H2F/pdb
5H2X	http://doi.org/10.2210/pdb5H2X/pdb
5H3J	http://doi.org/10.2210/pdb5H3J/pdb
5H6Q	http://doi.org/10.2210/pdb5H6Q/pdb
5H7P	http://doi.org/10.2210/pdb5H7P/pdb
5H7Y	http://doi.org/10.2210/pdb5H7Y/pdb
5HAX	http://doi.org/10.2210/pdb5HAX/pdb
5HB0	http://doi.org/10.2210/pdb5HB0/pdb
5HDT	http://doi.org/10.2210/pdb5HDT/pdb
5HHG	http://doi.org/10.2210/pdb5HHG/pdb
5HKY	http://doi.org/10.2210/pdb5HKY/pdb
5HOI	http://doi.org/10.2210/pdb5HOI/pdb
5HYC	http://doi.org/10.2210/pdb5HYC/pdb
5I0I	http://doi.org/10.2210/pdb5I0I/pdb
5I3L	http://doi.org/10.2210/pdb5I3L/pdb
5I4R	http://doi.org/10.2210/pdb5I4R/pdb
5IBW	http://doi.org/10.2210/pdb5IBW/pdb
5IG9	http://doi.org/10.2210/pdb5IG9/pdb
5II0	http://doi.org/10.2210/pdb5II0/pdb
5INB	http://doi.org/10.2210/pdb5INB/pdb
5INW	http://doi.org/10.2210/pdb5INW/pdb
5IR6	http://doi.org/10.2210/pdb5IR6/pdb
5IX2	http://doi.org/10.2210/pdb5IX2/pdb
5IY5	http://doi.org/10.2210/pdb5IY5/pdb
5J28	http://doi.org/10.2210/pdb5J28/pdb
5J3Q	http://doi.org/10.2210/pdb5J3Q/pdb
5J3T	http://doi.org/10.2210/pdb5J3T/pdb
5J6Z	http://doi.org/10.2210/pdb5J6Z/pdb
5J8H	http://doi.org/10.2210/pdb5J8H/pdb
5J9S	http://doi.org/10.2210/pdb5J9S/pdb
5JB3	http://doi.org/10.2210/pdb5JB3/pdb
5JBH	http://doi.org/10.2210/pdb5JBH/pdb
5JBT	http://doi.org/10.2210/pdb5JBT/pdb
5JCY	http://doi.org/10.2210/pdb5JCY/pdb
5JEJ	http://doi.org/10.2210/pdb5JEJ/pdb
5JEL	http://doi.org/10.2210/pdb5JEL/pdb
5JI0	http://doi.org/10.2210/pdb5JI0/pdb
5JIU	http://doi.org/10.2210/pdb5JIU/pdb
5JP2	http://doi.org/10.2210/pdb5JP2/pdb
5JP4	http://doi.org/10.2210/pdb5JP4/pdb
5JPO	http://doi.org/10.2210/pdb5JPO/pdb
5JQA	http://doi.org/10.2210/pdb5JQA/pdb
5JQY	http://doi.org/10.2210/pdb5JQY/pdb
5JTH	http://doi.org/10.2210/pdb5JTH/pdb
[truncated: 3,833 more rows]

## Sheet: Table S13 - PDB ID Test
PDB_id	hyperlink
5QTU	http://doi.org/10.2210/pdb5QTU/pdb
5QU2	http://doi.org/10.2210/pdb5QU2/pdb
6A0F	http://doi.org/10.2210/pdb6A0F/pdb
6A0H	http://doi.org/10.2210/pdb6A0H/pdb
6A2B	http://doi.org/10.2210/pdb6A2B/pdb
6E37	http://doi.org/10.2210/pdb6E37/pdb
6E5N	http://doi.org/10.2210/pdb6E5N/pdb
6E7I	http://doi.org/10.2210/pdb6E7I/pdb
6EF5	http://doi.org/10.2210/pdb6EF5/pdb
6FZS	http://doi.org/10.2210/pdb6FZS/pdb
6FZT	http://doi.org/10.2210/pdb6FZT/pdb
6GC3	http://doi.org/10.2210/pdb6GC3/pdb
6H9G	http://doi.org/10.2210/pdb6H9G/pdb
6HL5	http://doi.org/10.2210/pdb6HL5/pdb
6HL6	http://doi.org/10.2210/pdb6HL6/pdb
6HQU	http://doi.org/10.2210/pdb6HQU/pdb
6HSX	http://doi.org/10.2210/pdb6HSX/pdb
6HT5	http://doi.org/10.2210/pdb6HT5/pdb
6HUA	http://doi.org/10.2210/pdb6HUA/pdb
6I2H	http://doi.org/10.2210/pdb6I2H/pdb
6I3Z	http://doi.org/10.2210/pdb6I3Z/pdb
6I42	http://doi.org/10.2210/pdb6I42/pdb
6I51	http://doi.org/10.2210/pdb6I51/pdb
6I54	http://doi.org/10.2210/pdb6I54/pdb
6I7Q	http://doi.org/10.2210/pdb6I7Q/pdb
6I85	http://doi.org/10.2210/pdb6I85/pdb
6IFC	http://doi.org/10.2210/pdb6IFC/pdb
6IFM	http://doi.org/10.2210/pdb6IFM/pdb
6IIW	http://doi.org/10.2210/pdb6IIW/pdb
6IJ2	http://doi.org/10.2210/pdb6IJ2/pdb
6IJR	http://doi.org/10.2210/pdb6IJR/pdb
6IQJ	http://doi.org/10.2210/pdb6IQJ/pdb
6IRQ	http://doi.org/10.2210/pdb6IRQ/pdb
6IS8	http://doi.org/10.2210/pdb6IS8/pdb
6ITM	http://doi.org/10.2210/pdb6ITM/pdb
6IUR	http://doi.org/10.2210/pdb6IUR/pdb
6IWA	http://doi.org/10.2210/pdb6IWA/pdb
6J31	http://doi.org/10.2210/pdb6J31/pdb
6J3N	http://doi.org/10.2210/pdb6J3N/pdb
6J4E	http://doi.org/10.2210/pdb6J4E/pdb
6J4F	http://doi.org/10.2210/pdb6J4F/pdb
6J4G	http://doi.org/10.2210/pdb6J4G/pdb
6J8O	http://doi.org/10.2210/pdb6J8O/pdb
6J8Y	http://doi.org/10.2210/pdb6J8Y/pdb
6J9J	http://doi.org/10.2210/pdb6J9J/pdb
6JAT	http://doi.org/10.2210/pdb6JAT/pdb
6JBK	http://doi.org/10.2210/pdb6JBK/pdb
6JCU	http://doi.org/10.2210/pdb6JCU/pdb
6JDG	http://doi.org/10.2210/pdb6JDG/pdb
6JDV	http://doi.org/10.2210/pdb6JDV/pdb
6JE3	http://doi.org/10.2210/pdb6JE3/pdb
6JE4	http://doi.org/10.2210/pdb6JE4/pdb
6JEZ	http://doi.org/10.2210/pdb6JEZ/pdb
6JF6	http://doi.org/10.2210/pdb6JF6/pdb
6JFA	http://doi.org/10.2210/pdb6JFA/pdb
6JFO	http://doi.org/10.2210/pdb6JFO/pdb
6JFU	http://doi.org/10.2210/pdb6JFU/pdb
6JH8	http://doi.org/10.2210/pdb6JH8/pdb
6JH9	http://doi.org/10.2210/pdb6JH9/pdb
6JHE	http://doi.org/10.2210/pdb6JHE/pdb
6JI2	http://doi.org/10.2210/pdb6JI2/pdb
6JIP	http://doi.org/10.2210/pdb6JIP/pdb
6JLH	http://doi.org/10.2210/pdb6JLH/pdb
6JLJ	http://doi.org/10.2210/pdb6JLJ/pdb
6JNF	http://doi.org/10.2210/pdb6JNF/pdb
6JOD	http://doi.org/10.2210/pdb6JOD/pdb
6JOZ	http://doi.org/10.2210/pdb6JOZ/pdb
6JP3	http://doi.org/10.2210/pdb6JP3/pdb
44383	http://doi.org/10.2210/pdb6JUL/pdb
6JUP	http://doi.org/10.2210/pdb6JUP/pdb
6JUQ	http://doi.org/10.2210/pdb6JUQ/pdb
6JVY	http://doi.org/10.2210/pdb6JVY/pdb
6JWJ	http://doi.org/10.2210/pdb6JWJ/pdb
6JXU	http://doi.org/10.2210/pdb6JXU/pdb
6JXV	http://doi.org/10.2210/pdb6JXV/pdb
6JXW	http://doi.org/10.2210/pdb6JXW/pdb
6K07	http://doi.org/10.2210/pdb6K07/pdb
6K0T	http://doi.org/10.2210/pdb6K0T/pdb
6K60	http://doi.org/10.2210/pdb6K60/pdb
6K61	http://doi.org/10.2210/pdb6K61/pdb
6K7T	http://doi.org/10.2210/pdb6K7T/pdb
6KAC	http://doi.org/10.2210/pdb6KAC/pdb
6KC7	http://doi.org/10.2210/pdb6KC7/pdb
6KC8	http://doi.org/10.2210/pdb6KC8/pdb
6KDA	http://doi.org/10.2210/pdb6KDA/pdb
6KDB	http://doi.org/10.2210/pdb6KDB/pdb
6KDI	http://doi.org/10.2210/pdb6KDI/pdb
6KDJ	http://doi.org/10.2210/pdb6KDJ/pdb
6KDM	http://doi.org/10.2210/pdb6KDM/pdb
6KDV	http://doi.org/10.2210/pdb6KDV/pdb
6KHI	http://doi.org/10.2210/pdb6KHI/pdb
6KJ6	http://doi.org/10.2210/pdb6KJ6/pdb
6KKB	http://doi.org/10.2210/pdb6KKB/pdb
6KKS	http://doi.org/10.2210/pdb6KKS/pdb
6KMJ	http://doi.org/10.2210/pdb6KMJ/pdb
6KN7	http://doi.org/10.2210/pdb6KN7/pdb
6KON	http://doi.org/10.2210/pdb6KON/pdb
6KOO	http://doi.org/10.2210/pdb6KOO/pdb
6KOP	http://doi.org/10.2210/pdb6KOP/pdb
6KOQ	http://doi.org/10.2210/pdb6KOQ/pdb
6KQD	http://doi.org/10.2210/pdb6KQD/pdb
6KQE	http://doi.org/10.2210/pdb6KQE/pdb
6KQF	http://doi.org/10.2210/pdb6KQF/pdb
6KQG	http://doi.org/10.2210/pdb6KQG/pdb
6KQH	http://doi.org/10.2210/pdb6KQH/pdb
6KQL	http://doi.org/10.2210/pdb6KQL/pdb
6KUJ	http://doi.org/10.2210/pdb6KUJ/pdb
6KUK	http://doi.org/10.2210/pdb6KUK/pdb
6KUV	http://doi.org/10.2210/pdb6KUV/pdb
6KVM	http://doi.org/10.2210/pdb6KVM/pdb
6KWQ	http://doi.org/10.2210/pdb6KWQ/pdb
6L0V	http://doi.org/10.2210/pdb6L0V/pdb
6L3G	http://doi.org/10.2210/pdb6L3G/pdb
6L6L	http://doi.org/10.2210/pdb6L6L/pdb
6L6Q	http://doi.org/10.2210/pdb6L6Q/pdb
6L74	http://doi.org/10.2210/pdb6L74/pdb
6L7C	http://doi.org/10.2210/pdb6L7C/pdb
6L7O	http://doi.org/10.2210/pdb6L7O/pdb
6L96	http://doi.org/10.2210/pdb6L96/pdb
6L9F	http://doi.org/10.2210/pdb6L9F/pdb
6LAE	http://doi.org/10.2210/pdb6LAE/pdb
6LC1	http://doi.org/10.2210/pdb6LC1/pdb
6LLB	http://doi.org/10.2210/pdb6LLB/pdb
6LPB	http://doi.org/10.2210/pdb6LPB/pdb
6LRY	http://doi.org/10.2210/pdb6LRY/pdb
6LTS	http://doi.org/10.2210/pdb6LTS/pdb
6M1I	http://doi.org/10.2210/pdb6M1I/pdb
6MF5	http://doi.org/10.2210/pdb6MF5/pdb
6MF6	http://doi.org/10.2210/pdb6MF6/pdb
6MGQ	http://doi.org/10.2210/pdb6MGQ/pdb
6MP3	http://doi.org/10.2210/pdb6MP3/pdb
6MPP	http://doi.org/10.2210/pdb6MPP/pdb
6MRJ	http://doi.org/10.2210/pdb6MRJ/pdb
6MS7	http://doi.org/10.2210/pdb6MS7/pdb
6MSL	http://doi.org/10.2210/pdb6MSL/pdb
6MSU	http://doi.org/10.2210/pdb6MSU/pdb
6NCA	http://doi.org/10.2210/pdb6NCA/pdb
6NF7	http://doi.org/10.2210/pdb6NF7/pdb
6NI2	http://doi.org/10.2210/pdb6NI2/pdb
6NID	http://doi.org/10.2210/pdb6NID/pdb
6NIX	http://doi.org/10.2210/pdb6NIX/pdb
6NJQ	http://doi.org/10.2210/pdb6NJQ/pdb
6NJU	http://doi.org/10.2210/pdb6NJU/pdb
6NKR	http://doi.org/10.2210/pdb6NKR/pdb
6NKU	http://doi.org/10.2210/pdb6NKU/pdb
6NPR	http://doi.org/10.2210/pdb6NPR/pdb
6NQ3	http://doi.org/10.2210/pdb6NQ3/pdb
6NSM	http://doi.org/10.2210/pdb6NSM/pdb
6NWE	http://doi.org/10.2210/pdb6NWE/pdb
6NWK	http://doi.org/10.2210/pdb6NWK/pdb
6O23	http://doi.org/10.2210/pdb6O23/pdb
6O26	http://doi.org/10.2210/pdb6O26/pdb
6O3G	http://doi.org/10.2210/pdb6O3G/pdb
6O3L	http://doi.org/10.2210/pdb6O3L/pdb
6O3T	http://doi.org/10.2210/pdb6O3T/pdb
6O40	http://doi.org/10.2210/pdb6O40/pdb
6O42	http://doi.org/10.2210/pdb6O42/pdb
6O4Y	http://doi.org/10.2210/pdb6O4Y/pdb
6O4Z	http://doi.org/10.2210/pdb6O4Z/pdb
6O51	http://doi.org/10.2210/pdb6O51/pdb
6O53	http://doi.org/10.2210/pdb6O53/pdb
6O5O	http://doi.org/10.2210/pdb6O5O/pdb
6O6K	http://doi.org/10.2210/pdb6O6K/pdb
6O6P	http://doi.org/10.2210/pdb6O6P/pdb
6O8E	http://doi.org/10.2210/pdb6O8E/pdb
6O8G	http://doi.org/10.2210/pdb6O8G/pdb
6O8H	http://doi.org/10.2210/pdb6O8H/pdb
6O9B	http://doi.org/10.2210/pdb6O9B/pdb
6O9C	http://doi.org/10.2210/pdb6O9C/pdb
6O9E	http://doi.org/10.2210/pdb6O9E/pdb
6OBJ	http://doi.org/10.2210/pdb6OBJ/pdb
6OEM	http://doi.org/10.2210/pdb6OEM/pdb
6OER	http://doi.org/10.2210/pdb6OER/pdb
6OES	http://doi.org/10.2210/pdb6OES/pdb
6OIE	http://doi.org/10.2210/pdb6OIE/pdb
6OJ7	http://doi.org/10.2210/pdb6OJ7/pdb
6OM2	http://doi.org/10.2210/pdb6OM2/pdb
6OMM	http://doi.org/10.2210/pdb6OMM/pdb
6ONI	http://doi.org/10.2210/pdb6ONI/pdb
6ONJ	http://doi.org/10.2210/pdb6ONJ/pdb
6OPM	http://doi.org/10.2210/pdb6OPM/pdb
6OS0	http://doi.org/10.2210/pdb6OS0/pdb
6OS1	http://doi.org/10.2210/pdb6OS1/pdb
6OS2	http://doi.org/10.2210/pdb6OS2/pdb
6OV7	http://doi.org/10.2210/pdb6OV7/pdb
6OYY	http://doi.org/10.2210/pdb6OYY/pdb
6P09	http://doi.org/10.2210/pdb6P09/pdb
6P0E	http://doi.org/10.2210/pdb6P0E/pdb
6P0G	http://doi.org/10.2210/pdb6P0G/pdb
6P1H	http://doi.org/10.2210/pdb6P1H/pdb
6P23	http://doi.org/10.2210/pdb6P23/pdb
6P2C	http://doi.org/10.2210/pdb6P2C/pdb
6P2F	http://doi.org/10.2210/pdb6P2F/pdb
6P2S	http://doi.org/10.2210/pdb6P2S/pdb
6P5A	http://doi.org/10.2210/pdb6P5A/pdb
6P6A	http://doi.org/10.2210/pdb6P6A/pdb
6P6E	http://doi.org/10.2210/pdb6P6E/pdb
6P7E	http://doi.org/10.2210/pdb6P7E/pdb
6P7P	http://doi.org/10.2210/pdb6P7P/pdb
6P7Q	http://doi.org/10.2210/pdb6P7Q/pdb
6P8S	http://doi.org/10.2210/pdb6P8S/pdb
6P8U	http://doi.org/10.2210/pdb6P8U/pdb
6P93	http://doi.org/10.2210/pdb6P93/pdb
6P9X	http://doi.org/10.2210/pdb6P9X/pdb
6P9Y	http://doi.org/10.2210/pdb6P9Y/pdb
6PAU	http://doi.org/10.2210/pdb6PAU/pdb
6PAV	http://doi.org/10.2210/pdb6PAV/pdb
6PB0	http://doi.org/10.2210/pdb6PB0/pdb
6PB1	http://doi.org/10.2210/pdb6PB1/pdb
6PBD	http://doi.org/10.2210/pdb6PBD/pdb
6PBH	http://doi.org/10.2210/pdb6PBH/pdb
6PBV	http://doi.org/10.2210/pdb6PBV/pdb
6PBW	http://doi.org/10.2210/pdb6PBW/pdb
6PDQ	http://doi.org/10.2210/pdb6PDQ/pdb
6PDZ	http://doi.org/10.2210/pdb6PDZ/pdb
6PEK	http://doi.org/10.2210/pdb6PEK/pdb
6PEU	http://doi.org/10.2210/pdb6PEU/pdb
6PFO	http://doi.org/10.2210/pdb6PFO/pdb
6PFY	http://doi.org/10.2210/pdb6PFY/pdb
6PGQ	http://doi.org/10.2210/pdb6PGQ/pdb
6PH5	http://doi.org/10.2210/pdb6PH5/pdb
6PH6	http://doi.org/10.2210/pdb6PH6/pdb
6PIJ	http://doi.org/10.2210/pdb6PIJ/pdb
6PIT	http://doi.org/10.2210/pdb6PIT/pdb
6PJ4	http://doi.org/10.2210/pdb6PJ4/pdb
6PJ5	http://doi.org/10.2210/pdb6PJ5/pdb
6PJ8	http://doi.org/10.2210/pdb6PJ8/pdb
6PJA	http://doi.org/10.2210/pdb6PJA/pdb
6PJP	http://doi.org/10.2210/pdb6PJP/pdb
6PNJ	http://doi.org/10.2210/pdb6PNJ/pdb
6PPM	http://doi.org/10.2210/pdb6PPM/pdb
6PQR	http://doi.org/10.2210/pdb6PQR/pdb
6PQU	http://doi.org/10.2210/pdb6PQU/pdb
6PQY	http://doi.org/10.2210/pdb6PQY/pdb
6PR5	http://doi.org/10.2210/pdb6PR5/pdb
6PT2	http://doi.org/10.2210/pdb6PT2/pdb
6PUT	http://doi.org/10.2210/pdb6PUT/pdb
6PWC	http://doi.org/10.2210/pdb6PWC/pdb
6PX6	http://doi.org/10.2210/pdb6PX6/pdb
6PXC	http://doi.org/10.2210/pdb6PXC/pdb
6PXQ	http://doi.org/10.2210/pdb6PXQ/pdb
6PY2	http://doi.org/10.2210/pdb6PY2/pdb
6PYJ	http://doi.org/10.2210/pdb6PYJ/pdb
6PYL	http://doi.org/10.2210/pdb6PYL/pdb
6PZ3	http://doi.org/10.2210/pdb6PZ3/pdb
6Q02	http://doi.org/10.2210/pdb6Q02/pdb
6Q0M	http://doi.org/10.2210/pdb6Q0M/pdb
6Q0N	http://doi.org/10.2210/pdb6Q0N/pdb
6Q0U	http://doi.org/10.2210/pdb6Q0U/pdb
6Q1H	http://doi.org/10.2210/pdb6Q1H/pdb
6Q53	http://doi.org/10.2210/pdb6Q53/pdb
6Q67	http://doi.org/10.2210/pdb6Q67/pdb
6Q68	http://doi.org/10.2210/pdb6Q68/pdb
6Q9F	http://doi.org/10.2210/pdb6Q9F/pdb
6QBB	http://doi.org/10.2210/pdb6QBB/pdb
6QDR	http://doi.org/10.2210/pdb6QDR/pdb
6QDT	http://doi.org/10.2210/pdb6QDT/pdb
6QDW	http://doi.org/10.2210/pdb6QDW/pdb
6QEC	http://doi.org/10.2210/pdb6QEC/pdb
6QEV	http://doi.org/10.2210/pdb6QEV/pdb
6QFK	http://doi.org/10.2210/pdb6QFK/pdb
6QH1	http://doi.org/10.2210/pdb6QH1/pdb
6QJ7	http://doi.org/10.2210/pdb6QJ7/pdb
6QK8	http://doi.org/10.2210/pdb6QK8/pdb
6QLD	http://doi.org/10.2210/pdb6QLD/pdb
6QMP	http://doi.org/10.2210/pdb6QMP/pdb
6QMQ	http://doi.org/10.2210/pdb6QMQ/pdb
6QMS	http://doi.org/10.2210/pdb6QMS/pdb
6QNS	http://doi.org/10.2210/pdb6QNS/pdb
6QP2	http://doi.org/10.2210/pdb6QP2/pdb
6QPH	http://doi.org/10.2210/pdb6QPH/pdb
6QXZ	http://doi.org/10.2210/pdb6QXZ/pdb
6R2L	http://doi.org/10.2210/pdb6R2L/pdb
6R5G	http://doi.org/10.2210/pdb6R5G/pdb
6R64	http://doi.org/10.2210/pdb6R64/pdb
6R7B	http://doi.org/10.2210/pdb6R7B/pdb
6R7W	http://doi.org/10.2210/pdb6R7W/pdb
6R8I	http://doi.org/10.2210/pdb6R8I/pdb
6RCL	http://doi.org/10.2210/pdb6RCL/pdb
6RHZ	http://doi.org/10.2210/pdb6RHZ/pdb
6RID	http://doi.org/10.2210/pdb6RID/pdb
6RIE	http://doi.org/10.2210/pdb6RIE/pdb
6RIR	http://doi.org/10.2210/pdb6RIR/pdb
6RJ9	http://doi.org/10.2210/pdb6RJ9/pdb
6RJD	http://doi.org/10.2210/pdb6RJD/pdb
6RJG	http://doi.org/10.2210/pdb6RJG/pdb
6RJP	http://doi.org/10.2210/pdb6RJP/pdb
6RKO	http://doi.org/10.2210/pdb6RKO/pdb
6RKS	http://doi.org/10.2210/pdb6RKS/pdb
6RM8	http://doi.org/10.2210/pdb6RM8/pdb
6ROY	http://doi.org/10.2210/pdb6ROY/pdb
6RP9	http://doi.org/10.2210/pdb6RP9/pdb
6RPA	http://doi.org/10.2210/pdb6RPA/pdb
6RPB	http://doi.org/10.2210/pdb6RPB/pdb
6RPR	http://doi.org/10.2210/pdb6RPR/pdb
6RQF	http://doi.org/10.2210/pdb6RQF/pdb
6RQX	http://doi.org/10.2210/pdb6RQX/pdb
6RT5	http://doi.org/10.2210/pdb6RT5/pdb
6RT6	http://doi.org/10.2210/pdb6RT6/pdb
6RUP	http://doi.org/10.2210/pdb6RUP/pdb
6RWL	http://doi.org/10.2210/pdb6RWL/pdb
6RYF	http://doi.org/10.2210/pdb6RYF/pdb
6RYO	http://doi.org/10.2210/pdb6RYO/pdb
6S0K	http://doi.org/10.2210/pdb6S0K/pdb
6S0Y	http://doi.org/10.2210/pdb6S0Y/pdb
6S1M	http://doi.org/10.2210/pdb6S1M/pdb
6S1U	http://doi.org/10.2210/pdb6S1U/pdb
6S22	http://doi.org/10.2210/pdb6S22/pdb
6S24	http://doi.org/10.2210/pdb6S24/pdb
6S35	http://doi.org/10.2210/pdb6S35/pdb
6S6Q	http://doi.org/10.2210/pdb6S6Q/pdb
6S7O	http://doi.org/10.2210/pdb6S7O/pdb
6S7T	http://doi.org/10.2210/pdb6S7T/pdb
6S9K	http://doi.org/10.2210/pdb6S9K/pdb
6S9L	http://doi.org/10.2210/pdb6S9L/pdb
6SA8	http://doi.org/10.2210/pdb6SA8/pdb
6SAT	http://doi.org/10.2210/pdb6SAT/pdb
6SCE	http://doi.org/10.2210/pdb6SCE/pdb
6SCF	http://doi.org/10.2210/pdb6SCF/pdb
6SEN	http://doi.org/10.2210/pdb6SEN/pdb
6SEO	http://doi.org/10.2210/pdb6SEO/pdb
6SH9	http://doi.org/10.2210/pdb6SH9/pdb
6SLG	http://doi.org/10.2210/pdb6SLG/pdb
6SNC	http://doi.org/10.2210/pdb6SNC/pdb
6SND	http://doi.org/10.2210/pdb6SND/pdb
6SOF	http://doi.org/10.2210/pdb6SOF/pdb
6SPB	http://doi.org/10.2210/pdb6SPB/pdb
6SPC	http://doi.org/10.2210/pdb6SPC/pdb
6SPD	http://doi.org/10.2210/pdb6SPD/pdb
6SPW	http://doi.org/10.2210/pdb6SPW/pdb
6SPZ	http://doi.org/10.2210/pdb6SPZ/pdb
6SSQ	http://doi.org/10.2210/pdb6SSQ/pdb
6STI	http://doi.org/10.2210/pdb6STI/pdb
6SW9	http://doi.org/10.2210/pdb6SW9/pdb
6SWE	http://doi.org/10.2210/pdb6SWE/pdb
6SXB	http://doi.org/10.2210/pdb6SXB/pdb
6SY4	http://doi.org/10.2210/pdb6SY4/pdb
6SY6	http://doi.org/10.2210/pdb6SY6/pdb
6T1Y	http://doi.org/10.2210/pdb6T1Y/pdb
6T21	http://doi.org/10.2210/pdb6T21/pdb
6T22	http://doi.org/10.2210/pdb6T22/pdb
6T2D	http://doi.org/10.2210/pdb6T2D/pdb
6T2F	http://doi.org/10.2210/pdb6T2F/pdb
6T7Y	http://doi.org/10.2210/pdb6T7Y/pdb
6T8B	http://doi.org/10.2210/pdb6T8B/pdb
6T8G	http://doi.org/10.2210/pdb6T8G/pdb
6T8H	http://doi.org/10.2210/pdb6T8H/pdb
6T8O	http://doi.org/10.2210/pdb6T8O/pdb
6TBZ	http://doi.org/10.2210/pdb6TBZ/pdb
6TCE	http://doi.org/10.2210/pdb6TCE/pdb
6TM5	http://doi.org/10.2210/pdb6TM5/pdb
6TMF	http://doi.org/10.2210/pdb6TMF/pdb
6TNZ	http://doi.org/10.2210/pdb6TNZ/pdb
6TPH	http://doi.org/10.2210/pdb6TPH/pdb
6TTK	http://doi.org/10.2210/pdb6TTK/pdb
6TTU	http://doi.org/10.2210/pdb6TTU/pdb
6TY9	http://doi.org/10.2210/pdb6TY9/pdb
6TYE	http://doi.org/10.2210/pdb6TYE/pdb
6TYF	http://doi.org/10.2210/pdb6TYF/pdb
6TYG	http://doi.org/10.2210/pdb6TYG/pdb
6TYT	http://doi.org/10.2210/pdb6TYT/pdb
6TYU	http://doi.org/10.2210/pdb6TYU/pdb
6TYV	http://doi.org/10.2210/pdb6TYV/pdb
6TZ1	http://doi.org/10.2210/pdb6TZ1/pdb
6TZ2	http://doi.org/10.2210/pdb6TZ2/pdb
6TZC	http://doi.org/10.2210/pdb6TZC/pdb
6U15	http://doi.org/10.2210/pdb6U15/pdb
6U2F	http://doi.org/10.2210/pdb6U2F/pdb
6U39	http://doi.org/10.2210/pdb6U39/pdb
6U3I	http://doi.org/10.2210/pdb6U3I/pdb
6U3M	http://doi.org/10.2210/pdb6U3M/pdb
6U3N	http://doi.org/10.2210/pdb6U3N/pdb
6U3O	http://doi.org/10.2210/pdb6U3O/pdb
6U7T	http://doi.org/10.2210/pdb6U7T/pdb
6U81	http://doi.org/10.2210/pdb6U81/pdb
6U82	http://doi.org/10.2210/pdb6U82/pdb
6U9X	http://doi.org/10.2210/pdb6U9X/pdb
6UC5	http://doi.org/10.2210/pdb6UC5/pdb
6UEB	http://doi.org/10.2210/pdb6UEB/pdb
6UGD	http://doi.org/10.2210/pdb6UGD/pdb
6UGE	http://doi.org/10.2210/pdb6UGE/pdb
6UGM	http://doi.org/10.2210/pdb6UGM/pdb
6UH5	http://doi.org/10.2210/pdb6UH5/pdb
6UI2	http://doi.org/10.2210/pdb6UI2/pdb
6UIR	http://doi.org/10.2210/pdb6UIR/pdb
6UKE	http://doi.org/10.2210/pdb6UKE/pdb
6UKG	http://doi.org/10.2210/pdb6UKG/pdb
6UOM	http://doi.org/10.2210/pdb6UOM/pdb
6UV2	http://doi.org/10.2210/pdb6UV2/pdb
6UV3	http://doi.org/10.2210/pdb6UV3/pdb
6UVO	http://doi.org/10.2210/pdb6UVO/pdb
6UVW	http://doi.org/10.2210/pdb6UVW/pdb
6UW0	http://doi.org/10.2210/pdb6UW0/pdb
6UWG	http://doi.org/10.2210/pdb6UWG/pdb
6UWH	http://doi.org/10.2210/pdb6UWH/pdb
6UWJ	http://doi.org/10.2210/pdb6UWJ/pdb
6UWK	http://doi.org/10.2210/pdb6UWK/pdb
6UYI	http://doi.org/10.2210/pdb6UYI/pdb
6UYO	http://doi.org/10.2210/pdb6UYO/pdb
6UYX	http://doi.org/10.2210/pdb6UYX/pdb
6V0V	http://doi.org/10.2210/pdb6V0V/pdb
6V2H	http://doi.org/10.2210/pdb6V2H/pdb
6V55	http://doi.org/10.2210/pdb6V55/pdb
6V62	http://doi.org/10.2210/pdb6V62/pdb
6V63	http://doi.org/10.2210/pdb6V63/pdb
6V7O	http://doi.org/10.2210/pdb6V7O/pdb
6VBO	http://doi.org/10.2210/pdb6VBO/pdb
6VBP	http://doi.org/10.2210/pdb6VBP/pdb
6VBQ	http://doi.org/10.2210/pdb6VBQ/pdb
6VBW	http://doi.org/10.2210/pdb6VBW/pdb
6VCS	http://doi.org/10.2210/pdb6VCS/pdb
6VDB	http://doi.org/10.2210/pdb6VDB/pdb
6VDD	http://doi.org/10.2210/pdb6VDD/pdb
6VO5	http://doi.org/10.2210/pdb6VO5/pdb
6XVD	http://doi.org/10.2210/pdb6XVD/pdb
6Y1J	http://doi.org/10.2210/pdb6Y1J/pdb
6Y42	http://doi.org/10.2210/pdb6Y42/pdb

## Sheet: Table S14 - Drug ID
Drug_id
DB00001
DB00006
DB00007
DB00010
DB00014
DB00030
DB00040
DB00046
DB00047
DB00071
DB00104
DB00107
DB00109
DB00143
DB00183
DB00403
DB00644
DB00666
DB01278
DB01284
DB01285
DB01306
DB01307
DB01309
DB02638
DB03032
DB03889
DB04132
DB04191
DB04894
DB04899
DB04931
DB04985
DB05034
DB05084
DB05098
DB05155
DB05161
DB05210
DB05332
DB05413
DB05434
DB06138
DB06196
DB06655
DB06699
DB06719
DB06785
DB06788
DB06791
DB06825
DB08862
DB08869
DB08900
DB09067
DB09099
DB09126
DB09421
DB09564
DB11842
DB05624
DB09532
DB14642
DB07558
DB02458
DB13170
DB05004
DB00063
DB01276

## Sheet: Table S15 - UniProt ID Train
Uniprot_id
P27958
P00734
P02586
P63103
P01869
P01868
P01837
P00761
P05132
P01011
P20142
P00735
P0A790
P12004
Q15544
P02867
P00749
P07385
P36887
P0DP24
P62157
P60953
P0DP35
P56634
P49302
P14859
P07858
P01009
P29396
Q15796
P10226
P26231
P07267
P28523
P04631
P08709
P17301
P05631
P05630
P19235
P11959
Q5SJ79
Q5SJ80
P00760
Q99LC4
P01666
Q9J7Z0
P61459
P03069
P03377
P62937
Q9GL10
P08001
Q13114
P19793
P37231
P04695
P10824
O46469
P14778
P16109
P11209
Q07817
P03642
P00766
P49841
Q9NWT6
P00752
P05619
P11914
P10507
P06717
P32890
P03437
P00747
P07711
P04233
P35089
Q13426
Q9IAM1
Q9DEF8
Q8DIF8
Q8CM25
Q8DIP0
Q8BSL7
Q7LZ71
P23807
P18670
P0A407
P0A401
P0A405
Q8DGB4
P35222
P17342
P41241
P11940
P12732
P32410
O35684
Q01081
P11077
P18674
Q92793
P02672
P02676
P19878
Q07869
P45481
P60615
P63045
P32851
P60880
P63096
P26789
Q09472
P01857
Q13616
P63208
P97253
P03536
P40337
P05154
Q9UNN8
P08767
Q27198
P04150
P53141
Q14974
P00772
P84022
P00533
P22213
Q47NK3
P62152
O43447
Q06609
P01834
Q02080
P0DP30
P12871
O75469
P02751
P00396
P07470
P00423
O14965
Q9Y275
P0CG63
P44853
P63316
P78587
Q9Y297
P55055
P54725
Q62141
P52293
P24565
Q64373
P02638
P15917
P00517
P0CG48
P23577
Q00471
P23230
P68688
P03311
P98002
P06030
A0MMD0
P23008
P00452
P18206
P12319
P26664
P83917
Q8DHJ2
P0A444
Q8DIQ1
Q8DJ43
P0A386
Q60520
Q8R426
P26038
P07688
P68135
P19880
Q79V62
P04849
P12003
Q8VGC3
P18910
Q03555
Q77M42
O97775
Q06684
P08544
Q8TBC4
P14091
P54727
P56065
P17255
Q02248
P04936
Q5SKN7
P83791
P83792
P83793
P15692
P54287
P21874
P07948
P06730
P14598
P03276
Q8WU20
P01555
P01556
Q9D777
P24665
O88951
P0AFZ3
P10970
Q3HR18
P35961
P16790
P03316
P29394
P05798
P06897
P02281
Q14653
Q14155
Q92843
P00639
P02671
P02675
Q91RS4
P0ABA5
P0A334
P07662
P46013
P61092
P10275
P63165
P01731
P10300
Q14186
Q01094
O14646
P27694
P01008
P16892
P04329
P62149
O43745
P59594
Q6DE08
P21333
P03641
P48510
Q03322
P24941
P20248
Q8ZRK4
P26043
P0CH28
P62491
P37954
Q9QCE4
P30233
Q15459
Q12380
P13183
Q99653
P30622
P83794
Q5SLK6
Q5SLR0
Q3US76
Q53654
Q0QEE0
Q52V24
Q9Y3B4
P06396
Q9ELS8
P11236
O41094
P14735
P62508
P17612
Q92973
O73790
P54939
P0CE47
Q14203
P32585
P26449
P21457
A1Z6E0
P63010
P0AG55
P06996
Q85295
P97287
Q9Y0H4
P13621
Q60748
P41586
P30801
P42566
P83940
P48061
P41208
P32776
A6QIG7
P42768
Q07812
Q14315
Q07820
P0C077
O43918
P00644
P02749
Q9JJW6
Q86U86
P62979
Q92784
P0CG47
Q9UHR4
Q9UHX1
Q9HAU4
P07463
P29353
O14980
Q39890
P34998
O43914
P26717
P25801
P70662
Q14566
O14893
P38182
Q9UBU8
O00401
P26447
P31274
P19659
Q920Q2
P60604
Q9W1H5
P56199
Q16611
Q60739
Q15370
Q15369
Q13586
P62987
P46973
P40565
P38768
P55854
P50281
O75475
P42568
P0ACE3
Q9Y490
Q8PJB5
P39900
P46379
Q9H3D4
P03120
P10844
P13835
Q41038
P05310
P05311
P12355
P22179
P19221
P15873
O75531
Q8WPI2
Q79SE3
Q16539
P60763
P06401
O55043
O75164
P32324
P07737
Q24117
Q94524
P53999
Q00403
Q980R1
P95989
Q980Z8
P0A9I5
Q9A6J2
O15392
Q53HL2
P53741
P48546
P15303
P20606
A1Z093
Q921E6
Q04756
P31224
P05543
Q9Y468
Q9DBR4
P61956
P29366
Q9P0L0
P32577
P32780
P35031
Q9I317
P95435
O60341
Q9RET4
P09486
P0C736
Q9JJV2
Q2TN89
P10408
Q16548
Q07440
O29777
O32220
Q9Y3Y4
P35049
Q5AU62
Q9NVD7
Q9XT26
O75381
B8YB55
B8YB56
B8YB63
P26196
P63104
P0C6Z1
Q91Y44
Q41385
Q9SQL2
Q16832
Q2YHF0
P55201
P10415
C1KHN2
P25791
Q8SUS7
P03182
Q8WUM4
Q24572
O95630
P17210
B6KAM0
P63146
P32447
Q08AE8
O74515
P58772
P12620
P08246
Q04707
Q93SW9
Q93SX0
Q93SX1
P0A384
P03431
Q9M7Q7
Q9ZW35
D0VWR7
D0VWR5
P51765
D0VWR1
D0VWR8
P19052
P0CG50
Q60841
P14315
P13127
P56589
P48542
O15550
Q9R6W2
Q05397
P05024
Q811U5
A2NHM3
P0ADZ0
Q96RI1
Q60175
Q57817
P54274
Q8MXE7
Q9Y6K9
Q03405
P04387
Q15554
P40702
O14198
P0AEX9
Q03431
P43220
P29468
P03313
Q9EA60
Q6GMX6
P11474
Q7ZUW7
Q06259
P04578
P0A6Y8
Q6PYX1
P89884
O00213
Q06433
P06935
Q9UBP0
P52003
Q99619
Q99574
Q96BD6
Q13362
P67775
A7GBG3
P00763
P60605
P62554
A7ZS61
P53843
P07204
P62826
Q15691
P06710
Q99496
O25916
P0A2U4
P05055
P0A6P9
Q64331
Q9BRG1
Q13042
P23284
Q5QGG3
Q13133
Q9X6R4
P08518
P16370
P22139
P32569
P38304
Q1H8W5
Q5XXP3
P42921
Q08723
P43588
P0A7Q1
P0A9W3
Q6CW21
Q6CWD0
Q6CNL2
Q6CJK0
Q6CN12
Q6CS01
Q6CRK7
Q6CPG3
Q6CM04
Q6CNI7
P27069
P38249
D0EZK6
Q9IR43
P03365
P69560
P06003
P69383
P12163
P04160
P06005
P12302
A0A0K9RHP1
Q41387
Q46704
Q46705
Q46702
P68466
Q62296
Q9NYB0
P05027
P90191
B2Y2M9
Q06827
Q6WNK7
Q97ZE7
P03420
Q9UPP1
P0A431
Q7KMS3
P32505
P00883
P12870
E1C9K9
E1C9L1
P93343
P9WQN5
P10933
P52917
P20339
P20393
Q9GYI0
P79762
P25054
Q62671
O15164
P63086
Q8N5Y2
Q06505
O04197
P32797
P51668
P0C0V0
P11938
Q96FJ2
P40368
Q6Q546
Q9PIK3
Q8CHN8
Q9HD67
Q5BWX6
Q9X1X1
P58301
P05434
P0CG56
P0AEZ3
O14810
P63027
Q8VDU0
Q1XA76
O60566
Q12154
P50489
Q7KQK5
P00800
Q01960
Q84B82
Q12395
P28482
Q5T2W1
O00187
P31007
Q27428
Q9UPN9
O00522
O00255
Q5VW32
P00797
P03375
E1C4Y2
R4GRT4
P06213
P32337
P04191
Q15084
Q8NBS9
E2E2L9
D2Z0P2
A8ASG6
Q9Z2X8
Q13188
O59153
Q8DIW5
O88448
Q8Y547
Q75E93
B6K9M7
Q9V9W8
P40217
Q9VB22
P26662
Q15287
O55128
Q9UK55
Q2Y0H9
E2RHY7
P03956
P52294
P68134
Q9HD36
Q9HCI7
P08185
Q71VM4
P10646
P39517
P83876
E7FCY1
Q9VK33
Q05BQ5
P0C0S5
P06899
Q9H6W3
P54645
O43741
P80385
P38377
P60058
P00730
P06971
D0MK34
H7C677
O75154
Q9UBF8
O57173
Q9H9A7
Q96E14
Q62074
P48740
P10826
Q9H7Z6
P80377
P60903
P07355
O49997
Q9UH99
Q9HBI1
Q90VU7
P35585
Q9UI95
Q08209
P63098
Q9F1K9
Q8DJZ6
P59087
Q8DIN8
Q8DHA7
Q8DIQ0
Q8DIN9
Q9F1L5
Q9D752
Q9AXT8
P45452
Q8NB78
P08754
P62136
Q8IWE4
Q9H1Y0
P40014
Q04477
Q7BTX0
Q12834
Q6PN23
Q9Q2N8
Q60803
G0S5S6
Q9CQV8
P51610
O14744
Q49A26
P38782
Q15036
Q9H2K2
U3KRF8
Q7CR17
Q96EB6
Q56312
I3UIB4
P12238
P0A387
Q9LBR1
Q9H8S9
P54253
P31266
P61981
Q5EAQ1
O14713
G3XD93
P14349
P22629
Q9BVL2
Q06455
P29066
P63142
P15387
Q96P16
P47811
Q99104
P29254
P29255
P29256
O96013
P37277
A2KD57
P39940
Q92794
P09871
P27540
Q9Y4I1
B2J066
A0QNL1
Q582G4
P46674
P06704
Q1I8U1
Q9FL28
Q94F62
P15927
P80188
Q9Y657
D1A4G7
O15294
Q15276
Q8R5C8
O94817
Q8NBP7
Q8NG31
Q5JRX3
Q9WV60
P22290
O22476
Q15907
P50750
O60563
O88522
P01558
Q09028
Q99814
P29597
Q12341
P39984
Q02821
P40997
Q9NQG5
Q5JE32
Q5JJF4
Q5JE33
Q9U2D9
P25586
Q7KZF4
Q14289
O90417
Q9BQQ3
Q0ED31
P30260
Q9C005
A0A0H2UKZ4
Q9FIP9
Q8VH51
O60895
Q16602
Q9NP79
Q95XC8
Q20305
Q8N0X7
O75351
P48598
Q08FX8
Q9H1A4
Q9UJX6
Q9UJX4
Q9I746
P30626
O08808
P29477
P0A7M2
P0A7J3
P60723
P61175
P63087
P26039
P25685
Q12149
P38801
P25382
Q3U4G3
P81274
P36068
P04911
P02293
Q8N3R9
Q6PHR2
P00690
P02299
P84040
P84051
P02283
G0SET4
Q9VJY9
P0AEY0
Q9NCL0
C6T221
Q3E830
P38247
P43403
A0A0M3KL10
A0A0M3KL12
Q15046
A0A0A1VBK6
S8GKS3
Q9BSQ5
P26041
P28749
P18272
O00444
S7UIL3
Q93009
Q6PI79
P62799
P35184
G0S0R0
P35240
P46662
Q8R3Z5
P62277
P62244
P83731
Q08746
P36160
P18621
O61955
P62168
Q85365
A5YKK6
Q9NRR4
P63073
P55072
Q79PF6
C0MHL9
E3TMG8
Q8IYS5
Q9H3S7
P04271
G0S4F3
Q3T1U8
Q9H492
P30822
D9IA43
Q07832
O60462
A4IKP6
Q86X55
P28159
O43148
P11609
P81947
Q6B856
Q9UHD2
Q9ET47
O75436
O60493
C5DGP8
Q6UY69
G0S1D3
G0SHD7
Q8NEZ4
Q03164
Q9UBL3
Q8T045
G0SHM3
Q5V8Z9
P49768
Q04264
Q8SDC5
P52657
P20226
Q91F57
Q13283
P0AA10
P00634
P0ADY3
P10121
P0A7K6
O95251
P24530
P00720
P31016
Q9UER7
O75530
Q9FIG9
Q9UBQ0
Q9BML7
P12629
P09596
P82413
P35845
Q99JX3
Q06263
Q9I3K3
G0S7B6
Q9NTI5
P22681
Q01454
G4NCW2
Q54HC2
B2G3D0
P30988
P36873
C0MNC6
Q9Z9N1
F7BJB9
P68530
P04038
Q9P805
O13828
Q03111
Q8U160
P62008
P35030
Q96S59
A0A0R4IA99
P26641
P0DP23
Q12797
B7L735
P0AG88
G2QFM3
Q5IH81
G1T168
P0C0S8
P62807
A0A0M3KKW9
Q91ZW2
P23458
Q8NBL1
P69697
Q15649
A0A0F6NGI2
P25321
P19909
F5HEZ4
P42026
Q02371
P17694
Q02827
P15690
Q8HXG5
P42028
Q02367
P23935
Q02366
P41743
O78756
W5QFF9
O78748
W5Q5T4
W5PZE3
W5PGA3
W5PVD7
W5Q1B0
Q9WCE9
A0A2S0CUG6
Q92600
Q9Y580
Q9H3P7
B3LQW9
H6QM92
Q10113
G0RZX9
P56817
P83755
P56777
P56761
P56779
P56778
Q39194
P56790
P82193
P62992
P03959
P03960
P31947
H2E7Q8
H0XPX6
Q96QZ7
Q8BHJ5
G8UQY8
P31800
P13272
P00130
A0A024UZE1
A5K4Z2
P51449
O60573
Q15788
P70365
Q92876
P05067
Q02375
O97725
P23934
Q05752
R4P353
A0QSP8
A0QSF9
A0QV42
A0QSG5
A0QSG4
A0R215
Q04712
Q15561
P25559
P38877
P23004
P21951
Q9ULC4
Q09161
P52298
P47047
Q5L1G5
Q9HCN6
Q74N74
P0C2X0
B7UCZ5
Q6ITS8
A0A2I6HDZ6
Q07478
P04050
Q02939
Q3E7C1
P29055
P20436
P36100
A0A0P6K566
Q6CLK3
Q6CPD1
Q9WY63
Q9Y5X3
Q9D8U8
P12493
Q15329
Q967D2
E8RUP5
Q9J5G4
P42485
P25651
A0A0Z8EWX1
D1CIZ5
Q16186
Q9Z0G0
Q9Z2H7
Q1MX24
P30040
P04746
G1SGD4
Q86Z14
Q6CMF0
P43686
P48556
P17980
Q13200
O00232
P51665
P23615
P03452
Q5GAF0
Q95UJ7
Q08285
P03231
P60881
P63041
Q9UL18
Q61140
P42345
Q93YQ1
O13852
P33517
P84153
Q03736
A3DDW1
P01116
Q88435
Q6VZT9
P01112
Q932F7
O25119
P26358
P32899
Q8IUQ4
G1RH57
P90947
Q9GZQ8
P62983
P06585
P06004
P06006
P13554
D5MAJ8
P16059
Q9XQR6
P14226
P49821
O43181
P28331
P19404
O00217
O95182
O75306
Q9NX14
P03891
P03901
P03915
P03905
Q9P0J0
O95299
O43674
P03923
O95168
B9PPE8
B9PQ37
Q9BSI4
A2G5X6
A2DHU8
A2DLW4
A2G9Z8
A2FBZ2
O00629
Q6CJ80
D2Z0P9
P80428
P60010
E9Q238
Q14678
Q63ZY3
Q12306
O60158
P16554
Q8R3R8
Q9CQV6
Q9DCD6
Q93I73
Q83XD0
Q83XD2
P68510
P47871
Q9Y9B3
F8TEL4
G0SFF7
G2R3T1
P06136
Q47015
P69913
P00395
P13073
P09669
Q86VP1
Q13137
P00415
P0ABU7
M1VKK5
M1UU36
Q85FY6
Q85FP8
Q85FY7
Q85FS9
A0A059Q6U2
O65101
B6STT2
B6T892
P04966
B6SRI3
B6TXS5
P16220
K9N5Q8
Q8JU67
Q8JU63
Q03776
Q03782
Q9QWW1
O94272
Q9BRV8
Q6CIU1
Q6CPV9
Q6CX48
Q7L5D6
P61829
P00856
P00854
P05626
P30902
Q06405
P81450
Q05048
Q12315
Q53GS7
E9P9X4
P07251
P00830
Q86VS8
E7EZF3
P27348
P43132
P34152
Q7TPR4
Q92316
P39007
Q52LA3
Q5TKA1
P09914
P04133
P12537
P41235
P55197
O94986
P04608
O60894
P9WPD1
P0C746
A0R554
Q86XE0
A0A223DN66
P04124
P04123
P04126
P06009
P07173
P06010
Q9Y294
I6QVT6
F2Z5G5
F1SKF9
Q14204
F1SL58
P29622
Q9IMP5
Q9IMP4
Q8ND56
Q9Y3S1
Q8UWD5
Q09024
P13501
Q9V2J8
Q06672
P04545
P61247
P42677
P0ADV1
Q3KP22
A0A1V3CQ74
P16144
Q96SW2
Q9Y5N5
G3I8R9
P31946
P28347
P32372
Q2FW33
Q2FW11
P07256
P00401
P00163
P00420
P07143
P04037
P08067
P00424
P00127
P00427
P00128
P10174
Q2V2P9
P00410
P37299
P07255
Q8DKY0
Q8DKX9
Q86TU7
Q96JJ3
Q84Y02
P12154
Q05093
P09144
P12356
Q75VY4
A8IKC8
A8ITV3
Q9Z272
P19524
P38850
Q86V25
Q35915
Q9UM54
A0A287A9I8
A0A286ZYL7
Q4VT52
Q5SXA9
Q7L8A9
A0A425B3G2
Q6PGF2
Q47QT5
P20103
Q68DU8
P08753
Q6FVN3
Q9Y4E8
P49450
Q93077
P62805
Q5QNW6
A8EVM5
Q15858
P0A8V2
P0A8T7
A0A1V0E102
A0A1U8ZTH8
Q84193
Q9WUN2
P25694
Q09312
E0J719
Q13263
Q8WVM7
O94244
W5S2D2
P05121
P06241
Q505N9
Q52L64
P00750
P43405
P00520
P03300
Q02410
P03252
P35235
P62993
Q64010
O80164
P29476
P00519
P07801
P06239
P06873
P01864
P10828
P84092
P18031
Q27450
P11442
Q12933
P61823
P63167
P10599
Q05769
O60880
Q12923
Q04631
Q02293
Q9Z214
P0A6F5
P01865
P24305
Q03330
P23687
P08253
P11532
Q6PF95
P01660
P98072
P31948
O15169
P11838
Q03173
Q7SIF9
P00523
P77173
P0AE67
P03369
Q13526
P63170
Q14790
P50542
P22216
P29350
Q63787
P98170
P30197
P00778
Q60631
P01863
P06400
P03372
O96017
P33331
P11797
O89100
P84091
P10930
P27986
P60616
P12931
Q9Z2F5
Q07006
Q03071
O35324
P18529
P29466
Q24008
P14743
P10145
P35568
O73947
P35269
P51452
Q24306
Q8TZR3
P01180
Q92831
Q9UBU9
Q9NZ52
P59071
P05120
P46108
P55915
P02866
Q9UJY5
P26663
P08069
P45446
P00524
P18532
Q13257
P05205
P17427
O95400
P06756
P05106
P51142
Q9Y4K3
P04517
P02678
P01391
Q99816
P98078
O30124
Q6PIK1
P60045
Q96RT1
Q569X1
O00499
Q6KB05
Q14451
P08407
P53610
P80667
P96086
P97879
O46427
P01040
P07834
P25491
Q9NUW8
P02588
P97318
O14757
P04574
P26368
P31751
Q8WTS6
O00560
P0A988
Q62760
P23727
Q63009
Q62735
P45206
Q96CA5
P01820
P01723
Q9EY50
P40482
P26017
Q8X225
P05019
P01801
P53686
Q9WV48
P53350
P70429
P0A921
P31950
Q25756
P01750
P01665
P00525
O68720
Q02790
Q9KI13
P41182
P13134
P27487
P13053
O29912
P14576
O97111
P75960
P24627
P29355
P0AEE3
P03367
P43603
P01631
P39081
P38398
P54288
Q00987
P00803
P29600
P49354
P49356
P0A6Z1
Q92731
P0AFF6
P97465
P28702
O88811
P45983
Q9Y376
Q62230
P49951
Q64512
Q15080
Q873X9
E9QRF2
Q13231
Q96SB4
Q96P09
P28700
P22605
P62871
Q8T5C6
P48632
O35627
P42061
Q4DPB9
Q14994
P45040
Q9WYW0
P56273
P08575
Q9JLV6
P33242
O00482
Q13285
Q05655
P05896
P42224
P10686
Q7T7N6
Q9Z270
Q921A6
P45448
Q9NQR1
Q9JIR4
P47068
P21524
P08235
Q8NBK3
P55196
P10324
P08799
P21575
P04587
P0A722
Q13309
P61024
P26927
D0VWV5
Q04114
Q62696
Q14676
Q3Y6U7
P25294
P03362
P54760
O35718
P32361
P11309
Q8WSF8
P62258
P53041
P03347
Q96B97
Q9WUD1
Q8DR59
Q04917
P60339
Q04724
P16333
O43639
Q8ZJW4
P61964
P10968
Q14247
Q5SHU6
Q9UM07
P19706
P0A6H1
P25440
Q96LB8
Q8R4T5
Q00013
P14223
P45877
Q12830
P08487
P9WGJ9
P02679
O70038
Q10471
Q9LJL3
P0A2D5
Q14145
Q9ESK4
Q9GZU7
Q5F882
P00742
Q9PTN2
Q91ZM2
Q9JI78
Q9NS18
Q6AZ26
O22265
Q6RHR9
Q97VZ7
P15369
Q12888
P47998
P0A855
P0AGD7
P60624
P61010
Q9Y5K6
Q62986
Q96NX5
Q03656
P09989
P07338
Q8I2J4
P62743
P07751
Q08465
P07992
Q92743
Q9UN37
P39009
P0A1X2
Q5HZG4
Q9Z340
P35467
Q62625
Q9Y6N9
Q9H4M9
P29375
Q99257
Q99NH2
Q6P0Q8
P55884
P25103
O43559
Q8VDS3
A5E3P5
Q05543
Q13185
O95931
Q96T88
O14907
Q8K2F0
P35963
P25638
Q14839
Q15109
Q9H0R8
P46100
Q12163
P15498
P52735
P53617
Q9HD26
Q63HR2
Q9UBZ9
O60885
Q9H7E2
O43189
O14745
Q12959
Q8LTJ5
P04584
Q9UGL1
P51671
O15151
P04585
Q5CUW0
P04483
Q9BX66
P08631
Q9H2H8
Q9NZN5
A2NN81
Q969H0
O14929
Q570C0
P19883
Q9UI42
Q61234
Q96I25
Q44177
P00518
O76064
Q9EP80
Q9UNL4
A3FQA7
Q96BD5
P0ABZ6
Q9UJW3
P21802
P52948
P0A2N1
Q8I4W8
P29323
Q3EZ40
P01844
Q9UK53
P01024
P55210
Q980A5
P07360
P19091
Q02206
P46925
A9CKA1
P60044
Q9H9B1
P30412
Q8TE68
P15891
Q9ULH1
Q9H0M4
Q10103
Q96T58
Q61686
O95747
P13674
P21784
P08514
O14544
P40073
Q2G015
Q877H3
Q96T60
P0A8Q6
Q13427
Q13627
Q8KRB4
P03306
P02699
Q9Y3C6
Q9I325
P33244
P61965
Q97ZJ6
P12497
A0A1D8PQ86
Q72IW8
Q0TR53
Q9UQB8
Q8WV92
O75843
P41811
Q9D0P5
P0A8P1
P30405
O60603
Q15399
P0A2M9
O53896
P07288
P51124
P56156
O75340
Q9QUN7
Q4G1L2
Q9EPW9
Q4G1L3
P10276
Q92547
P45985
O60704
P06026
Q7A382
P0C6U8
P03366
Q6ZKC0
Q7SSI0
P08190
Q9Y2J2
P84751
D0VWS5
P0DPI1
Q9Y2R2
P0DOY3
Q9XVI2
D0VWT1
Q8WYH8
P04995
P0A9N4
P07332
Q16576
P31749
Q57W55
Q9U7C3
Q07157
Q8NF17
P08560
O95166
Q90VT5
Q9K395
P35236
P10026
Q9UPN6
Q13490
Q9DBG9
P52235
Q9WZP2
Q9A5I0
A2RJ53
P0A3Q9
Q53EZ4
Q9Y263
P42574
O94855
O95486
Q9U9R3
Q86YC2
Q9BY41
Q6PJF2
Q68CN4
Q99523
P45973
Q8Z1L1
P65294
P32909
P38825
P29320
Q9NTG7
Q9UBN7
O95503
Q9XZJ5
A8J7D3
P62944
Q47506
Q14781
P16317
Q9KA85
C5MR76
O43791
Q9GZT9
Q5NVK7
O43070
Q16531
Q9HC52
P31818
P08506
Q28156
P16586
Q9ESU6
O76074
P51160
O62305
O75151
P80244
Q13009
Q10337
O60716
O00189
Q82134
P55899
P0ABE7
A8DG50
Q6PKX2
Q9ULZ2
Q96ES7
Q18PE0
P09814
P06537
P25554
C3UVB0
P0A6G7
D9J2T9
Q8EGA7
P04818
Q7B8V4
P29074
P30014
P19812
P25823
[truncated: 729 more rows]

## Sheet: Table S16 - UniProt ID Test
Uniprot_id
P03951
P16333
Q96AB6
Q9TPA7
Q9IA97
O15294
Q9UM54
Q10471
P63104
Q99717
O15198
P53617
Q1K9H2
Q9NWT6
P00734
P48432
P20263
E3CNF6
P25321
P01009
P62937
P15682
Q15370
Q2KII4
P40337
Q8ZM86
Q7CPV2
Q96T88
A0A0H3AJ04
P37231
Q42418
P40947
B4FCI7
Q96RI1
P30153
P52293
P51449
Q9SI37
Q9FG77
Q8S8P5
Q7L8A9
Q99638
O60921
O60671
Q9BYW2
Q86TU7
P68135
C9X1G5
A0A5C1VIL9
A0A425B395
P13053
A0A0E1FIJ3
A0A1C7BES9
P68826
Q45585
Q9YAV0
Q9YAZ5
Q8DQG2
Q5XJX1
P51765
D0VWR1
D0VWR7
D0VWR8
P12238
P19052
D0VWR2
P56152
P0A387
D0VWR5
P23644
P53507
P49334
P33448
P50052
P0ABE7
P04439
P61769
A0QR77
W8STT9
Q9H0Z9
P33755
A0A024R3Z2
P61956
Q9UI95
P17693
Q8NHL6
P58576
P58565
P0A410
P58573
P58575
P58564
P58583
P58577
A0A125R585
P07753
P37255
P10898
P06007
P48268
Q93WE0
P22666
Q93WL4
P12853
P11471
P12852
Q93WD2
Q9FEK6
A8I5A0
Q9SPI9
A8I846
Q93VE0
P92276
Q9UBC3
Q9UJW3
D3XFN5
P12497
Q53WG8
P0A3C9
Q8DL32
Q8DMR6
Q8DJ02
Q8DKY0
Q8DL29
Q8DKX9
Q8DL30
Q8DJD9
Q8DL31
Q8DJ01
Q8DKZ4
Q8DKZ3
Q8DLN5
Q8DJU2
Q8DMU4
Q8DL61
Q8DLL4
P0A7Z4
P0A8V2
P0A8T7
P0A800
P13445
B1J0Z4
P10828
Q9SEI0
P32597
P45379
P09493
P19429
P63316
P9WGZ1
P9WGY9
P9WGY7
P9WGY5
P9WGH9
Q5SHR6
Q8RQE9
Q8RQE8
Q8RQE7
Q5SKW1
K9LHJ4
K9LH03
K9LHF3
Q4U5Z6
Q4U600
M4QLY4
F4K0X5
A0A373G551
P43354
A0A027ZN26
A0A4S5ASJ3
B2CY45
Q07869
Q62296
P23025
P22736
P54311
P63212
P41586
P24530
A0A097J809
P32562
Q9NZ08
Q9Y253
O25896
P06756
P05106
P07151
P17870
O14936
P01903
P01911
P28147
O08600
P06746
P01900
Q09028
Q15022
Q5T6S3
A0A0F6UBT4
P02699
Q99958
Q84193
U5YJM1
P98082
P0ACF2
O05858
P56981
P03366
Q9F6L0
P15919
P21784
P09429
Q08IE6
Q8WYB5
A0A1U8ZTH8
P26012
P63096
P62873
P59768
P25090
A0A0F8IEL4
P30556
Q9HD26
P9WIL3
P18858
C5A3Z3
P15436
P46957
P47110
P01889
Q7M3K2
P00581
Q14F07
D7Y2H5
Q8GQ50
A0A0F6RRN7
A0A080VY32
P27695
P63092
P34998
O60551
P30419
Q13324
P0CAW2
Q9UBP0
Q58494
P0A405
P0A415
P0A407
P0A420
P0A423
P0A401
P0A427
P0A429
P0A425
Q8DGB4
P03372
P09391
G6FME9
A0A2N6KXB6
G6FW50
G6FW99
G6FQU3
G6FMD3
A0A2N6MR25
G6FSH2
B0F0C5
P41143
P39476
Q76353
P49407
P30989
Q08AS3
A0A0U5IHY9
K7N5M3
P20936
K7N5N2
K7N5M4
Q96RT1
Q8GQ48
Q6DUB6
F1MRE5
Q12797
P22629
P31947
A0A140N3L9
A0A140N7F5
A0A140N7G4
A0A140NAZ2
A0A140N5Z7
A0A140N9E3
A0A140N7J1
A0A140N5A3
A0A140N2T1
A0A140N3H4
A0A140N711
A0A140N6Z2
A0A140N4M0
A0A140N6T7
A0A140NBS1
C6EGE8
A0A140N5L7
A0A140N340
P02526
Q9SNB4
Q03392
P17612
P29311
P04911
Q12262
P02293
Q12748
P47167
P38265
P38907
Q06675
Q02732
P53298
P38313
Q12493
Q06162
P36012
P02309
P02294
P25208
Q13952
P10844
C1K003
C1K004
D0FXV2
D0FXZ0
D0FXW7
Q2LAE1
A0A0B4J277
A0A584
Q06124
P24200
F0NE21
G8ULV1
Q6IN85
Q9Y3B8
B9U1I2
B9U1Q1
B9U1R2
B9U1I0
B9U1M4
B9U1K4
B9U1G3
B9U1D1
B9U1L2
B9U1J2
P61006
A0A2U7VKE8
Q03LF7
Q16548
P0ABJ9
P0ABK2
P0AES4
P0AES6
G0SEG4
P02545
P00165
P00166
P16013
P08980
Q96MU7
Q04837
E1ANT8
Q6GHN9
P0A7N4
P60422
P0A7N9
P60438
P0A7P5
P60723
P0A7Q1
P62399
P0A7Q6
P0AG55
P0A7R1
A0A037YQ84
A0A073UC57
P0A7J7
P0AA10
P0ADY3
P02413
P0ADY7
P0AG44
P0C018
P0A7K6
P0A7L3
P0AG48
P61175
P0ADZ0
P60624
P68919
P0A7L8
P0A7M2
P0A7M6
P0AG51
P28340
P49005
Q15054
Q9HCU8
P12004
P07572
H0ZAB5
O60341
Q9UKL0
C0LGQ5
P46977
P61165
P61803
P04843
P04844
A0A024RAD5
Q9NRP0
Q8TCJ2
Q9H0U3
Q14165
P61981
Q8NNN6
Q53W14
Q8QL27
Q15561
Q3T552
P28482
P06213
A0A069QB25
A0A069QC44
A0A241XHA2
A0A072ZBZ2
A0A241XH26
A0A072ZMU2
A0A2V3F3S9
A0A072ZKF0
A0A2V3GYK0
A0A071L356
E2RXT6
A0A2V3D5Z8
A0A069QEB6
A0A072ZCA1
E2RXU0
A0A263PZC6
A0A069QEE3
A0A072ZDZ0
A0A1C7BCP0
E2RXT1
E2RXT7
A0A072ZBM5
A0A071LFT4
A0A072ZIQ9
W6V2V8
E2RXU1
A0A072ZPV8
A0A140S919
A0A072ZDF7
A0A241XG65
A0A069Q263
A0A2V3F2U6
E2RXT9
A0A069PXX1
E2RXT0
E2RXU4
A0A071L394
E2RXU3
E2RXT8
A0A071L3R7
A0A2V4FRZ2
E2RXT5
A0A2V3DLV3
E2RXT2
A0A072ZDZ9
P68400
P78352
P10826
P19793
P62008
Q9V138
Q980A5
Q97W59
Q97Z79
Q9V2K7
Q9V191
G8ZFK7
P61992
Q9V1U8
Q9V1V5
Q9UYS3
Q9V109
Q9V1V0
Q9UZL4
Q9V195
Q9V0V6
P62010
P61994
Q9V1A0
P62012
Q9V2K9
Q9V1U5
Q9V0G0
Q9V1T9
Q9V0G8
Q9UY20
Q9UXZ3
P61029
P61238
Q9V1U1
Q92889
P07992
P04483
Q00987
Q9UYX8
Q9I0M3
Q9V2F3
Q56I99
Q9H1A4
Q9NYG5
Q9UJX2
P60006
Q96DE5
P30260
Q8NHZ8
Q9UJX5
Q13042
Q9UM13
Q9BS18
Q9UJX6
Q9UJX4
P51955
Q9UJX3
A0A218P147
A0A218NZR2
A0A218P167
A0A218NZU7
A0A218P2S9
A0A218P0R0
A0A0E3MFT8
A0A218NZV3
A0A218NZX1
A0A218P4N5
A0A218P2W6
A0A218P4K4
A0A218NZT7
A0A218P4F6
A0A218NZS6
A0A218P3Q8
A0A218NZU0
A0A218P4I2
A0A218NZT2
A0A218NZW1
A0A218P0Q1
A0A218NZX3
A0A218P2C1
A0A218P4M9
A0A218P4W7
A0A218P055
A0A218P0B9
A0A218NZS1
P39748
Q8U160
Q53G59
Q13616
P62837
Q15843
P62877
P63208
Q9Y297
P0CG48
Q993A4
Q9IR43
A5U8D3
P9WGY8
A0A045H2R3
A0A045IR27
A0A045J9E2
A0A1L8EVE5
P0AEX9
P42485
Q13569
Q8NBP7
Q569X1
A0A0U5BC76
P0DP23
P01909
O19712
O19705
P83847
Q9UBX2
B6SBM0
A8K008
Q8TCD0
P16289
P34808
Q92133
P62799
Q6AZJ8
P02281
Q6CLY5
Q6CTQ1
Q6CIT4
Q6CXF3
Q6CPN6
Q6CRQ4
P0CG47
P04585
I3DBY6
Q92841
Q16186
P63165
Q8N8U2
C6KFA3
I7G3P9
O14929
P00749
F2RGC9

## Sheet: Table S17 - PDBind
PDB_id	hyperlink
1VRK	http://doi.org/10.2210/pdb1VRK/pdb
2KJ4	http://doi.org/10.2210/pdb2KJ4/pdb
2OQJ	http://doi.org/10.2210/pdb2OQJ/pdb
2OTK	http://doi.org/10.2210/pdb2OTK/pdb
3BKY	http://doi.org/10.2210/pdb3BKY/pdb
3IXT	http://doi.org/10.2210/pdb3IXT/pdb
3O40	http://doi.org/10.2210/pdb3O40/pdb
3PP4	http://doi.org/10.2210/pdb3PP4/pdb
4BKL	http://doi.org/10.2210/pdb4BKL/pdb
4DZV	http://doi.org/10.2210/pdb4DZV/pdb
4N8C	http://doi.org/10.2210/pdb4N8C/pdb
5DRZ	http://doi.org/10.2210/pdb5DRZ/pdb
5GHW	http://doi.org/10.2210/pdb5GHW/pdb
5KN5	http://doi.org/10.2210/pdb5KN5/pdb
6BB4	http://doi.org/10.2210/pdb6BB4/pdb
6BLH	http://doi.org/10.2210/pdb6BLH/pdb
6BLI	http://doi.org/10.2210/pdb6BLI/pdb
6CBP	http://doi.org/10.2210/pdb6CBP/pdb
6D01	http://doi.org/10.2210/pdb6D01/pdb
6H06	http://doi.org/10.2210/pdb6H06/pdb
6H0E	http://doi.org/10.2210/pdb6H0E/pdb
1F90	http://doi.org/10.2210/pdb1F90/pdb
1JP5	http://doi.org/10.2210/pdb1JP5/pdb
1TET	http://doi.org/10.2210/pdb1TET/pdb
2EH8	http://doi.org/10.2210/pdb2EH8/pdb
2FX7	http://doi.org/10.2210/pdb2FX7/pdb
2FX8	http://doi.org/10.2210/pdb2FX8/pdb
2FX9	http://doi.org/10.2210/pdb2FX9/pdb
2HKF	http://doi.org/10.2210/pdb2HKF/pdb
2HRP	http://doi.org/10.2210/pdb2HRP/pdb
2OR9	http://doi.org/10.2210/pdb2OR9/pdb
2QHR	http://doi.org/10.2210/pdb2QHR/pdb
2R0Z	http://doi.org/10.2210/pdb2R0Z/pdb
2XZQ	http://doi.org/10.2210/pdb2XZQ/pdb
2Y06	http://doi.org/10.2210/pdb2Y06/pdb
2Y07	http://doi.org/10.2210/pdb2Y07/pdb
2Y36	http://doi.org/10.2210/pdb2Y36/pdb
2Y6S	http://doi.org/10.2210/pdb2Y6S/pdb
2ZPK	http://doi.org/10.2210/pdb2ZPK/pdb
3E8U	http://doi.org/10.2210/pdb3E8U/pdb
3EYF	http://doi.org/10.2210/pdb3EYF/pdb
3EYS	http://doi.org/10.2210/pdb3EYS/pdb
3EYU	http://doi.org/10.2210/pdb3EYU/pdb
3FN0	http://doi.org/10.2210/pdb3FN0/pdb
3G5V	http://doi.org/10.2210/pdb3G5V/pdb
3G5Y	http://doi.org/10.2210/pdb3G5Y/pdb
3GGW	http://doi.org/10.2210/pdb3GGW/pdb
3GHE	http://doi.org/10.2210/pdb3GHE/pdb
3IET	http://doi.org/10.2210/pdb3IET/pdb
3IFL	http://doi.org/10.2210/pdb3IFL/pdb
3IFO	http://doi.org/10.2210/pdb3IFO/pdb
3IFP	http://doi.org/10.2210/pdb3IFP/pdb
3KD7	http://doi.org/10.2210/pdb3KD7/pdb
3LRH	http://doi.org/10.2210/pdb3LRH/pdb
3O6L	http://doi.org/10.2210/pdb3O6L/pdb
3O6M	http://doi.org/10.2210/pdb3O6M/pdb
3TFK	http://doi.org/10.2210/pdb3TFK/pdb
3TJH	http://doi.org/10.2210/pdb3TJH/pdb
3TPU	http://doi.org/10.2210/pdb3TPU/pdb
3U0T	http://doi.org/10.2210/pdb3U0T/pdb
3UYR	http://doi.org/10.2210/pdb3UYR/pdb
4GLR	http://doi.org/10.2210/pdb4GLR/pdb
4GW1	http://doi.org/10.2210/pdb4GW1/pdb
4GW5	http://doi.org/10.2210/pdb4GW5/pdb
4HS6	http://doi.org/10.2210/pdb4HS6/pdb
4HS8	http://doi.org/10.2210/pdb4HS8/pdb
4J8R	http://doi.org/10.2210/pdb4J8R/pdb
4JFX	http://doi.org/10.2210/pdb4JFX/pdb
4JFZ	http://doi.org/10.2210/pdb4JFZ/pdb
4JG0	http://doi.org/10.2210/pdb4JG0/pdb
4JG1	http://doi.org/10.2210/pdb4JG1/pdb
4JMG	http://doi.org/10.2210/pdb4JMG/pdb
4JMH	http://doi.org/10.2210/pdb4JMH/pdb
4M1D	http://doi.org/10.2210/pdb4M1D/pdb
4O4Y	http://doi.org/10.2210/pdb4O4Y/pdb
4ONF	http://doi.org/10.2210/pdb4ONF/pdb
4QOK	http://doi.org/10.2210/pdb4QOK/pdb
4QXT	http://doi.org/10.2210/pdb4QXT/pdb
4QY8	http://doi.org/10.2210/pdb4QY8/pdb
4QYO	http://doi.org/10.2210/pdb4QYO/pdb
4R3S	http://doi.org/10.2210/pdb4R3S/pdb
4RIS	http://doi.org/10.2210/pdb4RIS/pdb
4WHT	http://doi.org/10.2210/pdb4WHT/pdb
4WHY	http://doi.org/10.2210/pdb4WHY/pdb
4XGZ	http://doi.org/10.2210/pdb4XGZ/pdb
4XH2	http://doi.org/10.2210/pdb4XH2/pdb
4YHP	http://doi.org/10.2210/pdb4YHP/pdb
4YHZ	http://doi.org/10.2210/pdb4YHZ/pdb
5AEI	http://doi.org/10.2210/pdb5AEI/pdb
5CSZ	http://doi.org/10.2210/pdb5CSZ/pdb
5DD0	http://doi.org/10.2210/pdb5DD0/pdb
5E2V	http://doi.org/10.2210/pdb5E2V/pdb
5EOC	http://doi.org/10.2210/pdb5EOC/pdb
5ESQ	http://doi.org/10.2210/pdb5ESQ/pdb
5ETU	http://doi.org/10.2210/pdb5ETU/pdb
5FF6	http://doi.org/10.2210/pdb5FF6/pdb
5HPM	http://doi.org/10.2210/pdb5HPM/pdb
5I8C	http://doi.org/10.2210/pdb5I8C/pdb
5ICX	http://doi.org/10.2210/pdb5ICX/pdb
5ICY	http://doi.org/10.2210/pdb5ICY/pdb
5ICZ	http://doi.org/10.2210/pdb5ICZ/pdb
5ID0	http://doi.org/10.2210/pdb5ID0/pdb
5ID1	http://doi.org/10.2210/pdb5ID1/pdb
5IOP	http://doi.org/10.2210/pdb5IOP/pdb
5ISZ	http://doi.org/10.2210/pdb5ISZ/pdb
5IVN	http://doi.org/10.2210/pdb5IVN/pdb
5JHD	http://doi.org/10.2210/pdb5JHD/pdb
5JZI	http://doi.org/10.2210/pdb5JZI/pdb
5KZP	http://doi.org/10.2210/pdb5KZP/pdb
5MYK	http://doi.org/10.2210/pdb5MYK/pdb
5MYO	http://doi.org/10.2210/pdb5MYO/pdb
5MYX	http://doi.org/10.2210/pdb5MYX/pdb
5NME	http://doi.org/10.2210/pdb5NME/pdb
5NMF	http://doi.org/10.2210/pdb5NMF/pdb
5NMG	http://doi.org/10.2210/pdb5NMG/pdb
5T1K	http://doi.org/10.2210/pdb5T1K/pdb
5T1L	http://doi.org/10.2210/pdb5T1L/pdb
5T1M	http://doi.org/10.2210/pdb5T1M/pdb
5T6P	http://doi.org/10.2210/pdb5T6P/pdb
5TH2	http://doi.org/10.2210/pdb5TH2/pdb
5TKJ	http://doi.org/10.2210/pdb5TKJ/pdb
5TKK	http://doi.org/10.2210/pdb5TKK/pdb
5VZY	http://doi.org/10.2210/pdb5VZY/pdb
5W1V	http://doi.org/10.2210/pdb5W1V/pdb
5W1W	http://doi.org/10.2210/pdb5W1W/pdb
5WKF	http://doi.org/10.2210/pdb5WKF/pdb
5WKH	http://doi.org/10.2210/pdb5WKH/pdb
5WTT	http://doi.org/10.2210/pdb5WTT/pdb
5YY4	http://doi.org/10.2210/pdb5YY4/pdb
5ZIA	http://doi.org/10.2210/pdb5ZIA/pdb
6AU5	http://doi.org/10.2210/pdb6AU5/pdb
6AXK	http://doi.org/10.2210/pdb6AXK/pdb
6AXL	http://doi.org/10.2210/pdb6AXL/pdb
6AZK	http://doi.org/10.2210/pdb6AZK/pdb
6B5O	http://doi.org/10.2210/pdb6B5O/pdb
6B5R	http://doi.org/10.2210/pdb6B5R/pdb
6B5T	http://doi.org/10.2210/pdb6B5T/pdb
6BJ2	http://doi.org/10.2210/pdb6BJ2/pdb
6BJ3	http://doi.org/10.2210/pdb6BJ3/pdb
6CDM	http://doi.org/10.2210/pdb6CDM/pdb
6CDO	http://doi.org/10.2210/pdb6CDO/pdb
6CDP	http://doi.org/10.2210/pdb6CDP/pdb
6CT7	http://doi.org/10.2210/pdb6CT7/pdb
6F7T	http://doi.org/10.2210/pdb6F7T/pdb
1AN1	http://doi.org/10.2210/pdb1AN1/pdb
1DPJ	http://doi.org/10.2210/pdb1DPJ/pdb
1EB1	http://doi.org/10.2210/pdb1EB1/pdb
1EES	http://doi.org/10.2210/pdb1EES/pdb
1G5J	http://doi.org/10.2210/pdb1G5J/pdb
1G9I	http://doi.org/10.2210/pdb1G9I/pdb
1GL0	http://doi.org/10.2210/pdb1GL0/pdb
1GL1	http://doi.org/10.2210/pdb1GL1/pdb
1HIA	http://doi.org/10.2210/pdb1HIA/pdb
1I5K	http://doi.org/10.2210/pdb1I5K/pdb
1IHS	http://doi.org/10.2210/pdb1IHS/pdb
1J2J	http://doi.org/10.2210/pdb1J2J/pdb
1JGN	http://doi.org/10.2210/pdb1JGN/pdb
1JH4	http://doi.org/10.2210/pdb1JH4/pdb
1KBH	http://doi.org/10.2210/pdb1KBH/pdb
1LJ2	http://doi.org/10.2210/pdb1LJ2/pdb
1LM8	http://doi.org/10.2210/pdb1LM8/pdb
1LQB	http://doi.org/10.2210/pdb1LQB/pdb
1M5N	http://doi.org/10.2210/pdb1M5N/pdb
1MCV	http://doi.org/10.2210/pdb1MCV/pdb
1MZW	http://doi.org/10.2210/pdb1MZW/pdb
1O9A	http://doi.org/10.2210/pdb1O9A/pdb
1OZS	http://doi.org/10.2210/pdb1OZS/pdb
1P22	http://doi.org/10.2210/pdb1P22/pdb
1PD7	http://doi.org/10.2210/pdb1PD7/pdb
1PJM	http://doi.org/10.2210/pdb1PJM/pdb
1PJN	http://doi.org/10.2210/pdb1PJN/pdb
1PSB	http://doi.org/10.2210/pdb1PSB/pdb
1Q5W	http://doi.org/10.2210/pdb1Q5W/pdb
1RKC	http://doi.org/10.2210/pdb1RKC/pdb
1SB0	http://doi.org/10.2210/pdb1SB0/pdb
1SMF	http://doi.org/10.2210/pdb1SMF/pdb
1SYQ	http://doi.org/10.2210/pdb1SYQ/pdb
1T01	http://doi.org/10.2210/pdb1T01/pdb
1T08	http://doi.org/10.2210/pdb1T08/pdb
1TT5	http://doi.org/10.2210/pdb1TT5/pdb
1V18	http://doi.org/10.2210/pdb1V18/pdb
1VYT	http://doi.org/10.2210/pdb1VYT/pdb
1WA7	http://doi.org/10.2210/pdb1WA7/pdb
1WLP	http://doi.org/10.2210/pdb1WLP/pdb
1YDI	http://doi.org/10.2210/pdb1YDI/pdb
1YK0	http://doi.org/10.2210/pdb1YK0/pdb
1YK1	http://doi.org/10.2210/pdb1YK1/pdb
1ZSG	http://doi.org/10.2210/pdb1ZSG/pdb
2A7U	http://doi.org/10.2210/pdb2A7U/pdb
2A9H	http://doi.org/10.2210/pdb2A9H/pdb
2C1M	http://doi.org/10.2210/pdb2C1M/pdb
2D10	http://doi.org/10.2210/pdb2D10/pdb
2D1K	http://doi.org/10.2210/pdb2D1K/pdb
2F31	http://doi.org/10.2210/pdb2F31/pdb
2F6A	http://doi.org/10.2210/pdb2F6A/pdb
2GWW	http://doi.org/10.2210/pdb2GWW/pdb
2HQW	http://doi.org/10.2210/pdb2HQW/pdb
2HSQ	http://doi.org/10.2210/pdb2HSQ/pdb
2I3S	http://doi.org/10.2210/pdb2I3S/pdb
2IBF	http://doi.org/10.2210/pdb2IBF/pdb
2IHS	http://doi.org/10.2210/pdb2IHS/pdb
2JOD	http://doi.org/10.2210/pdb2JOD/pdb
2JTT	http://doi.org/10.2210/pdb2JTT/pdb
2K2U	http://doi.org/10.2210/pdb2K2U/pdb
2K3U	http://doi.org/10.2210/pdb2K3U/pdb
2K42	http://doi.org/10.2210/pdb2K42/pdb
2K8F	http://doi.org/10.2210/pdb2K8F/pdb
2KA6	http://doi.org/10.2210/pdb2KA6/pdb
2KBW	http://doi.org/10.2210/pdb2KBW/pdb
2KC8	http://doi.org/10.2210/pdb2KC8/pdb
2KHS	http://doi.org/10.2210/pdb2KHS/pdb
2KQS	http://doi.org/10.2210/pdb2KQS/pdb
2KRI	http://doi.org/10.2210/pdb2KRI/pdb
2KT5	http://doi.org/10.2210/pdb2KT5/pdb
2KWJ	http://doi.org/10.2210/pdb2KWJ/pdb
2KWO	http://doi.org/10.2210/pdb2KWO/pdb
2KXH	http://doi.org/10.2210/pdb2KXH/pdb
2KXW	http://doi.org/10.2210/pdb2KXW/pdb
2L14	http://doi.org/10.2210/pdb2L14/pdb
2L1L	http://doi.org/10.2210/pdb2L1L/pdb
2LEH	http://doi.org/10.2210/pdb2LEH/pdb
2LKM	http://doi.org/10.2210/pdb2LKM/pdb
2LNK	http://doi.org/10.2210/pdb2LNK/pdb
2LP0	http://doi.org/10.2210/pdb2LP0/pdb
2LPB	http://doi.org/10.2210/pdb2LPB/pdb
2LQC	http://doi.org/10.2210/pdb2LQC/pdb
2M04	http://doi.org/10.2210/pdb2M04/pdb
2M0J	http://doi.org/10.2210/pdb2M0J/pdb
2M55	http://doi.org/10.2210/pdb2M55/pdb
2MAK	http://doi.org/10.2210/pdb2MAK/pdb
2MFQ	http://doi.org/10.2210/pdb2MFQ/pdb
2MNU	http://doi.org/10.2210/pdb2MNU/pdb
2MRE	http://doi.org/10.2210/pdb2MRE/pdb
2MRO	http://doi.org/10.2210/pdb2MRO/pdb
2MV7	http://doi.org/10.2210/pdb2MV7/pdb
2MZD	http://doi.org/10.2210/pdb2MZD/pdb
2N8J	http://doi.org/10.2210/pdb2N8J/pdb
2OIN	http://doi.org/10.2210/pdb2OIN/pdb
2OT8	http://doi.org/10.2210/pdb2OT8/pdb
2P1L	http://doi.org/10.2210/pdb2P1L/pdb
2P8Q	http://doi.org/10.2210/pdb2P8Q/pdb
2PON	http://doi.org/10.2210/pdb2PON/pdb
2QIY	http://doi.org/10.2210/pdb2QIY/pdb
2QXV	http://doi.org/10.2210/pdb2QXV/pdb
2ROZ	http://doi.org/10.2210/pdb2ROZ/pdb
2RR3	http://doi.org/10.2210/pdb2RR3/pdb
2V1D	http://doi.org/10.2210/pdb2V1D/pdb
2V51	http://doi.org/10.2210/pdb2V51/pdb
2V52	http://doi.org/10.2210/pdb2V52/pdb
2VAY	http://doi.org/10.2210/pdb2VAY/pdb
2VDA	http://doi.org/10.2210/pdb2VDA/pdb
2VOF	http://doi.org/10.2210/pdb2VOF/pdb
2VOG	http://doi.org/10.2210/pdb2VOG/pdb
2VOH	http://doi.org/10.2210/pdb2VOH/pdb
2VOI	http://doi.org/10.2210/pdb2VOI/pdb
2W84	http://doi.org/10.2210/pdb2W84/pdb
2WBY	http://doi.org/10.2210/pdb2WBY/pdb
2WH6	http://doi.org/10.2210/pdb2WH6/pdb
2WX0	http://doi.org/10.2210/pdb2WX0/pdb
2XA0	http://doi.org/10.2210/pdb2XA0/pdb
2XNS	http://doi.org/10.2210/pdb2XNS/pdb
2XPX	http://doi.org/10.2210/pdb2XPX/pdb
2XZE	http://doi.org/10.2210/pdb2XZE/pdb
2Y48	http://doi.org/10.2210/pdb2Y48/pdb
2Y8S	http://doi.org/10.2210/pdb2Y8S/pdb
2Y8T	http://doi.org/10.2210/pdb2Y8T/pdb
2YQ7	http://doi.org/10.2210/pdb2YQ7/pdb
2Z34	http://doi.org/10.2210/pdb2Z34/pdb
2ZVK	http://doi.org/10.2210/pdb2ZVK/pdb
3AA0	http://doi.org/10.2210/pdb3AA0/pdb
3AA6	http://doi.org/10.2210/pdb3AA6/pdb
3AJB	http://doi.org/10.2210/pdb3AJB/pdb
3B23	http://doi.org/10.2210/pdb3B23/pdb
3C4M	http://doi.org/10.2210/pdb3C4M/pdb
3C66	http://doi.org/10.2210/pdb3C66/pdb
3DVM	http://doi.org/10.2210/pdb3DVM/pdb
3DVU	http://doi.org/10.2210/pdb3DVU/pdb
3DXC	http://doi.org/10.2210/pdb3DXC/pdb
3DXD	http://doi.org/10.2210/pdb3DXD/pdb
3DXE	http://doi.org/10.2210/pdb3DXE/pdb
3ECH	http://doi.org/10.2210/pdb3ECH/pdb
3EJH	http://doi.org/10.2210/pdb3EJH/pdb
3FIE	http://doi.org/10.2210/pdb3FIE/pdb
3FII	http://doi.org/10.2210/pdb3FII/pdb
3GJ3	http://doi.org/10.2210/pdb3GJ3/pdb
3GJ4	http://doi.org/10.2210/pdb3GJ4/pdb
3GJ5	http://doi.org/10.2210/pdb3GJ5/pdb
3GJ6	http://doi.org/10.2210/pdb3GJ6/pdb
3GS2	http://doi.org/10.2210/pdb3GS2/pdb
3H3G	http://doi.org/10.2210/pdb3H3G/pdb
3H8K	http://doi.org/10.2210/pdb3H8K/pdb
3HTU	http://doi.org/10.2210/pdb3HTU/pdb
3IXS	http://doi.org/10.2210/pdb3IXS/pdb
3K6G	http://doi.org/10.2210/pdb3K6G/pdb
3KJ0	http://doi.org/10.2210/pdb3KJ0/pdb
3KJ1	http://doi.org/10.2210/pdb3KJ1/pdb
3KJ2	http://doi.org/10.2210/pdb3KJ2/pdb
3KV4	http://doi.org/10.2210/pdb3KV4/pdb
3KZ0	http://doi.org/10.2210/pdb3KZ0/pdb
3LK4	http://doi.org/10.2210/pdb3LK4/pdb
3MHP	http://doi.org/10.2210/pdb3MHP/pdb
3MJH	http://doi.org/10.2210/pdb3MJH/pdb
3O34	http://doi.org/10.2210/pdb3O34/pdb
3OAK	http://doi.org/10.2210/pdb3OAK/pdb
3OIQ	http://doi.org/10.2210/pdb3OIQ/pdb
3OWT	http://doi.org/10.2210/pdb3OWT/pdb
3R0L	http://doi.org/10.2210/pdb3R0L/pdb
3R85	http://doi.org/10.2210/pdb3R85/pdb
3RO2	http://doi.org/10.2210/pdb3RO2/pdb
3SJD	http://doi.org/10.2210/pdb3SJD/pdb
3SRI	http://doi.org/10.2210/pdb3SRI/pdb
3SYN	http://doi.org/10.2210/pdb3SYN/pdb
3TEI	http://doi.org/10.2210/pdb3TEI/pdb
3TVJ	http://doi.org/10.2210/pdb3TVJ/pdb
3TZ1	http://doi.org/10.2210/pdb3TZ1/pdb
3UKX	http://doi.org/10.2210/pdb3UKX/pdb
3UKZ	http://doi.org/10.2210/pdb3UKZ/pdb
3UL0	http://doi.org/10.2210/pdb3UL0/pdb
3UL1	http://doi.org/10.2210/pdb3UL1/pdb
3VUX	http://doi.org/10.2210/pdb3VUX/pdb
3VZA	http://doi.org/10.2210/pdb3VZA/pdb
3WN7	http://doi.org/10.2210/pdb3WN7/pdb
3WWQ	http://doi.org/10.2210/pdb3WWQ/pdb
3ZRZ	http://doi.org/10.2210/pdb3ZRZ/pdb
3ZS9	http://doi.org/10.2210/pdb3ZS9/pdb
3ZWH	http://doi.org/10.2210/pdb3ZWH/pdb
3ZWL	http://doi.org/10.2210/pdb3ZWL/pdb
3ZWZ	http://doi.org/10.2210/pdb3ZWZ/pdb
4A1S	http://doi.org/10.2210/pdb4A1S/pdb
4A1U	http://doi.org/10.2210/pdb4A1U/pdb
4AOQ	http://doi.org/10.2210/pdb4AOQ/pdb
4AOR	http://doi.org/10.2210/pdb4AOR/pdb
4AUO	http://doi.org/10.2210/pdb4AUO/pdb
4B1X	http://doi.org/10.2210/pdb4B1X/pdb
4B1Y	http://doi.org/10.2210/pdb4B1Y/pdb
4BQD	http://doi.org/10.2210/pdb4BQD/pdb
4BRU	http://doi.org/10.2210/pdb4BRU/pdb
4BWQ	http://doi.org/10.2210/pdb4BWQ/pdb
4C5G	http://doi.org/10.2210/pdb4C5G/pdb
4CU4	http://doi.org/10.2210/pdb4CU4/pdb
4D2G	http://doi.org/10.2210/pdb4D2G/pdb
4DAY	http://doi.org/10.2210/pdb4DAY/pdb
4DJ9	http://doi.org/10.2210/pdb4DJ9/pdb
4DJZ	http://doi.org/10.2210/pdb4DJZ/pdb
4DM6	http://doi.org/10.2210/pdb4DM6/pdb
4DOQ	http://doi.org/10.2210/pdb4DOQ/pdb
4EHQ	http://doi.org/10.2210/pdb4EHQ/pdb
4F0Z	http://doi.org/10.2210/pdb4F0Z/pdb
4FT4	http://doi.org/10.2210/pdb4FT4/pdb
4FTG	http://doi.org/10.2210/pdb4FTG/pdb
4G35	http://doi.org/10.2210/pdb4G35/pdb
4GEQ	http://doi.org/10.2210/pdb4GEQ/pdb
4GU0	http://doi.org/10.2210/pdb4GU0/pdb
4GUR	http://doi.org/10.2210/pdb4GUR/pdb
4H3P	http://doi.org/10.2210/pdb4H3P/pdb
4HIX	http://doi.org/10.2210/pdb4HIX/pdb
4IKA	http://doi.org/10.2210/pdb4IKA/pdb
4J2L	http://doi.org/10.2210/pdb4J2L/pdb
4JO6	http://doi.org/10.2210/pdb4JO6/pdb
4JS0	http://doi.org/10.2210/pdb4JS0/pdb
4K0A	http://doi.org/10.2210/pdb4K0A/pdb
4L67	http://doi.org/10.2210/pdb4L67/pdb
4LZX	http://doi.org/10.2210/pdb4LZX/pdb
4M38	http://doi.org/10.2210/pdb4M38/pdb
4MI8	http://doi.org/10.2210/pdb4MI8/pdb
4MQV	http://doi.org/10.2210/pdb4MQV/pdb
4NAW	http://doi.org/10.2210/pdb4NAW/pdb
4NE9	http://doi.org/10.2210/pdb4NE9/pdb
4NU1	http://doi.org/10.2210/pdb4NU1/pdb
4OJK	http://doi.org/10.2210/pdb4OJK/pdb
4PBZ	http://doi.org/10.2210/pdb4PBZ/pdb
4PC0	http://doi.org/10.2210/pdb4PC0/pdb
4PSX	http://doi.org/10.2210/pdb4PSX/pdb
4PVZ	http://doi.org/10.2210/pdb4PVZ/pdb
4PZ6	http://doi.org/10.2210/pdb4PZ6/pdb
4QLB	http://doi.org/10.2210/pdb4QLB/pdb
4RJF	http://doi.org/10.2210/pdb4RJF/pdb
4THN	http://doi.org/10.2210/pdb4THN/pdb
4TQ1	http://doi.org/10.2210/pdb4TQ1/pdb
4UF1	http://doi.org/10.2210/pdb4UF1/pdb
4UWX	http://doi.org/10.2210/pdb4UWX/pdb
4WFD	http://doi.org/10.2210/pdb4WFD/pdb
4WNN	http://doi.org/10.2210/pdb4WNN/pdb
4YIZ	http://doi.org/10.2210/pdb4YIZ/pdb
4YJ4	http://doi.org/10.2210/pdb4YJ4/pdb
4YL8	http://doi.org/10.2210/pdb4YL8/pdb
4YPI	http://doi.org/10.2210/pdb4YPI/pdb
4YYP	http://doi.org/10.2210/pdb4YYP/pdb
4Z80	http://doi.org/10.2210/pdb4Z80/pdb
4Z9V	http://doi.org/10.2210/pdb4Z9V/pdb
4ZRK	http://doi.org/10.2210/pdb4ZRK/pdb
4ZW2	http://doi.org/10.2210/pdb4ZW2/pdb
5AJJ	http://doi.org/10.2210/pdb5AJJ/pdb
5AJK	http://doi.org/10.2210/pdb5AJK/pdb
5B75	http://doi.org/10.2210/pdb5B75/pdb
5B76	http://doi.org/10.2210/pdb5B76/pdb
5BRM	http://doi.org/10.2210/pdb5BRM/pdb
5CX3	http://doi.org/10.2210/pdb5CX3/pdb
5DH9	http://doi.org/10.2210/pdb5DH9/pdb
5DHA	http://doi.org/10.2210/pdb5DHA/pdb
5DI9	http://doi.org/10.2210/pdb5DI9/pdb
5EIB	http://doi.org/10.2210/pdb5EIB/pdb
5EIV	http://doi.org/10.2210/pdb5EIV/pdb
5ET1	http://doi.org/10.2210/pdb5ET1/pdb
5F5O	http://doi.org/10.2210/pdb5F5O/pdb
5FVK	http://doi.org/10.2210/pdb5FVK/pdb
5FW5	http://doi.org/10.2210/pdb5FW5/pdb
5FZT	http://doi.org/10.2210/pdb5FZT/pdb
5GIM	http://doi.org/10.2210/pdb5GIM/pdb
5GTB	http://doi.org/10.2210/pdb5GTB/pdb
5H3J	http://doi.org/10.2210/pdb5H3J/pdb
5H6Q	http://doi.org/10.2210/pdb5H6Q/pdb
5H7Y	http://doi.org/10.2210/pdb5H7Y/pdb
5HYC	http://doi.org/10.2210/pdb5HYC/pdb
5IBW	http://doi.org/10.2210/pdb5IBW/pdb
5INB	http://doi.org/10.2210/pdb5INB/pdb
5J28	http://doi.org/10.2210/pdb5J28/pdb
5J8H	http://doi.org/10.2210/pdb5J8H/pdb
5K8Q	http://doi.org/10.2210/pdb5K8Q/pdb
5KXH	http://doi.org/10.2210/pdb5KXH/pdb
5KY0	http://doi.org/10.2210/pdb5KY0/pdb
5KY4	http://doi.org/10.2210/pdb5KY4/pdb
5KY5	http://doi.org/10.2210/pdb5KY5/pdb
5KY9	http://doi.org/10.2210/pdb5KY9/pdb
5L6N	http://doi.org/10.2210/pdb5L6N/pdb
5LI1	http://doi.org/10.2210/pdb5LI1/pdb
5LXM	http://doi.org/10.2210/pdb5LXM/pdb
5LZ6	http://doi.org/10.2210/pdb5LZ6/pdb
5M36	http://doi.org/10.2210/pdb5M36/pdb
5MJY	http://doi.org/10.2210/pdb5MJY/pdb
5MK0	http://doi.org/10.2210/pdb5MK0/pdb
5NQF	http://doi.org/10.2210/pdb5NQF/pdb
5NQG	http://doi.org/10.2210/pdb5NQG/pdb
5NVM	http://doi.org/10.2210/pdb5NVM/pdb
5NVN	http://doi.org/10.2210/pdb5NVN/pdb
5NWM	http://doi.org/10.2210/pdb5NWM/pdb
5OAQ	http://doi.org/10.2210/pdb5OAQ/pdb
5ONA	http://doi.org/10.2210/pdb5ONA/pdb
5OO6	http://doi.org/10.2210/pdb5OO6/pdb
5OOB	http://doi.org/10.2210/pdb5OOB/pdb
5OY9	http://doi.org/10.2210/pdb5OY9/pdb
5OYL	http://doi.org/10.2210/pdb5OYL/pdb
5SVI	http://doi.org/10.2210/pdb5SVI/pdb
5SXP	http://doi.org/10.2210/pdb5SXP/pdb
5TGH	http://doi.org/10.2210/pdb5TGH/pdb
5TP6	http://doi.org/10.2210/pdb5TP6/pdb
5TUV	http://doi.org/10.2210/pdb5TUV/pdb
5TWA	http://doi.org/10.2210/pdb5TWA/pdb
5TZP	http://doi.org/10.2210/pdb5TZP/pdb
5TZQ	http://doi.org/10.2210/pdb5TZQ/pdb
5U4K	http://doi.org/10.2210/pdb5U4K/pdb
5UA4	http://doi.org/10.2210/pdb5UA4/pdb
5UUL	http://doi.org/10.2210/pdb5UUL/pdb
5UWH	http://doi.org/10.2210/pdb5UWH/pdb
5UWO	http://doi.org/10.2210/pdb5UWO/pdb
5UWQ	http://doi.org/10.2210/pdb5UWQ/pdb
5UWS	http://doi.org/10.2210/pdb5UWS/pdb
5UWU	http://doi.org/10.2210/pdb5UWU/pdb
5VKL	http://doi.org/10.2210/pdb5VKL/pdb
5VKO	http://doi.org/10.2210/pdb5VKO/pdb
5VT9	http://doi.org/10.2210/pdb5VT9/pdb
5VWX	http://doi.org/10.2210/pdb5VWX/pdb
5VWY	http://doi.org/10.2210/pdb5VWY/pdb
5VX2	http://doi.org/10.2210/pdb5VX2/pdb
5VX3	http://doi.org/10.2210/pdb5VX3/pdb
5WGG	http://doi.org/10.2210/pdb5WGG/pdb
5WOS	http://doi.org/10.2210/pdb5WOS/pdb
5WY2	http://doi.org/10.2210/pdb5WY2/pdb
5X60	http://doi.org/10.2210/pdb5X60/pdb
5XCO	http://doi.org/10.2210/pdb5XCO/pdb
5XOD	http://doi.org/10.2210/pdb5XOD/pdb
5XSQ	http://doi.org/10.2210/pdb5XSQ/pdb
5XYF	http://doi.org/10.2210/pdb5XYF/pdb
5YI8	http://doi.org/10.2210/pdb5YI8/pdb
5YIP	http://doi.org/10.2210/pdb5YIP/pdb
5YIR	http://doi.org/10.2210/pdb5YIR/pdb
5YIS	http://doi.org/10.2210/pdb5YIS/pdb
6AAF	http://doi.org/10.2210/pdb6AAF/pdb
6C48	http://doi.org/10.2210/pdb6C48/pdb
6D1U	http://doi.org/10.2210/pdb6D1U/pdb
6E3I	http://doi.org/10.2210/pdb6E3I/pdb
6E3J	http://doi.org/10.2210/pdb6E3J/pdb
6G04	http://doi.org/10.2210/pdb6G04/pdb
6GD5	http://doi.org/10.2210/pdb6GD5/pdb
1A37	http://doi.org/10.2210/pdb1A37/pdb
1ABT	http://doi.org/10.2210/pdb1ABT/pdb
1AQC	http://doi.org/10.2210/pdb1AQC/pdb
1AVP	http://doi.org/10.2210/pdb1AVP/pdb
1AWI	http://doi.org/10.2210/pdb1AWI/pdb
1AZE	http://doi.org/10.2210/pdb1AZE/pdb
1BBZ	http://doi.org/10.2210/pdb1BBZ/pdb
1BHF	http://doi.org/10.2210/pdb1BHF/pdb
1BJR	http://doi.org/10.2210/pdb1BJR/pdb
1BR8	http://doi.org/10.2210/pdb1BR8/pdb
1BT6	http://doi.org/10.2210/pdb1BT6/pdb
1BXL	http://doi.org/10.2210/pdb1BXL/pdb
1BZH	http://doi.org/10.2210/pdb1BZH/pdb
1CKA	http://doi.org/10.2210/pdb1CKA/pdb
1CKB	http://doi.org/10.2210/pdb1CKB/pdb
1CWB	http://doi.org/10.2210/pdb1CWB/pdb
1D4T	http://doi.org/10.2210/pdb1D4T/pdb
1DDM	http://doi.org/10.2210/pdb1DDM/pdb
1DKD	http://doi.org/10.2210/pdb1DKD/pdb
1DPU	http://doi.org/10.2210/pdb1DPU/pdb
1DXP	http://doi.org/10.2210/pdb1DXP/pdb
1EKB	http://doi.org/10.2210/pdb1EKB/pdb
1ELR	http://doi.org/10.2210/pdb1ELR/pdb
1EVH	http://doi.org/10.2210/pdb1EVH/pdb
1F47	http://doi.org/10.2210/pdb1F47/pdb
1F8A	http://doi.org/10.2210/pdb1F8A/pdb
1F9E	http://doi.org/10.2210/pdb1F9E/pdb
1FCH	http://doi.org/10.2210/pdb1FCH/pdb
1FF1	http://doi.org/10.2210/pdb1FF1/pdb
1FHR	http://doi.org/10.2210/pdb1FHR/pdb
1FKN	http://doi.org/10.2210/pdb1FKN/pdb
1G1E	http://doi.org/10.2210/pdb1G1E/pdb
1G3F	http://doi.org/10.2210/pdb1G3F/pdb
1G6G	http://doi.org/10.2210/pdb1G6G/pdb
1GAG	http://doi.org/10.2210/pdb1GAG/pdb
1GUW	http://doi.org/10.2210/pdb1GUW/pdb
1GUX	http://doi.org/10.2210/pdb1GUX/pdb
1GVU	http://doi.org/10.2210/pdb1GVU/pdb
1GVX	http://doi.org/10.2210/pdb1GVX/pdb
1GWQ	http://doi.org/10.2210/pdb1GWQ/pdb
1H24	http://doi.org/10.2210/pdb1H24/pdb
1H25	http://doi.org/10.2210/pdb1H25/pdb
1H26	http://doi.org/10.2210/pdb1H26/pdb
1H27	http://doi.org/10.2210/pdb1H27/pdb
1H28	http://doi.org/10.2210/pdb1H28/pdb
1H3H	http://doi.org/10.2210/pdb1H3H/pdb
1H6E	http://doi.org/10.2210/pdb1H6E/pdb
1H9L	http://doi.org/10.2210/pdb1H9L/pdb
1I3Z	http://doi.org/10.2210/pdb1I3Z/pdb
1I8I	http://doi.org/10.2210/pdb1I8I/pdb
1IDG	http://doi.org/10.2210/pdb1IDG/pdb
1ILQ	http://doi.org/10.2210/pdb1ILQ/pdb
1IQ1	http://doi.org/10.2210/pdb1IQ1/pdb
1IRS	http://doi.org/10.2210/pdb1IRS/pdb
1IWQ	http://doi.org/10.2210/pdb1IWQ/pdb
1J19	http://doi.org/10.2210/pdb1J19/pdb
1J4P	http://doi.org/10.2210/pdb1J4P/pdb
1J4Q	http://doi.org/10.2210/pdb1J4Q/pdb
1JD5	http://doi.org/10.2210/pdb1JD5/pdb
1JD6	http://doi.org/10.2210/pdb1JD6/pdb
1JM4	http://doi.org/10.2210/pdb1JM4/pdb
1JPL	http://doi.org/10.2210/pdb1JPL/pdb
1JQ8	http://doi.org/10.2210/pdb1JQ8/pdb
1JUQ	http://doi.org/10.2210/pdb1JUQ/pdb
1JYC	http://doi.org/10.2210/pdb1JYC/pdb
1KA7	http://doi.org/10.2210/pdb1KA7/pdb
1KL3	http://doi.org/10.2210/pdb1KL3/pdb
1L0A	http://doi.org/10.2210/pdb1L0A/pdb
1L2Z	http://doi.org/10.2210/pdb1L2Z/pdb
1LB6	http://doi.org/10.2210/pdb1LB6/pdb
1LCJ	http://doi.org/10.2210/pdb1LCJ/pdb
1M4H	http://doi.org/10.2210/pdb1M4H/pdb
1MF4	http://doi.org/10.2210/pdb1MF4/pdb
1MFG	http://doi.org/10.2210/pdb1MFG/pdb
1MPA	http://doi.org/10.2210/pdb1MPA/pdb
1MQ1	http://doi.org/10.2210/pdb1MQ1/pdb
1MV0	http://doi.org/10.2210/pdb1MV0/pdb
1MWN	http://doi.org/10.2210/pdb1MWN/pdb
1N4M	http://doi.org/10.2210/pdb1N4M/pdb
1N5Z	http://doi.org/10.2210/pdb1N5Z/pdb
1NLT	http://doi.org/10.2210/pdb1NLT/pdb
1NY2	http://doi.org/10.2210/pdb1NY2/pdb
1NZL	http://doi.org/10.2210/pdb1NZL/pdb
1NZV	http://doi.org/10.2210/pdb1NZV/pdb
1O9D	http://doi.org/10.2210/pdb1O9D/pdb
1O9K	http://doi.org/10.2210/pdb1O9K/pdb
1OAI	http://doi.org/10.2210/pdb1OAI/pdb
1OBX	http://doi.org/10.2210/pdb1OBX/pdb
1OEB	http://doi.org/10.2210/pdb1OEB/pdb
1OJ5	http://doi.org/10.2210/pdb1OJ5/pdb
1OK7	http://doi.org/10.2210/pdb1OK7/pdb
1OM2	http://doi.org/10.2210/pdb1OM2/pdb
1OM9	http://doi.org/10.2210/pdb1OM9/pdb
1OQP	http://doi.org/10.2210/pdb1OQP/pdb
1OSG	http://doi.org/10.2210/pdb1OSG/pdb
1OV3	http://doi.org/10.2210/pdb1OV3/pdb
1OW6	http://doi.org/10.2210/pdb1OW6/pdb
1OW8	http://doi.org/10.2210/pdb1OW8/pdb
1OXG	http://doi.org/10.2210/pdb1OXG/pdb
1OXN	http://doi.org/10.2210/pdb1OXN/pdb
1OXQ	http://doi.org/10.2210/pdb1OXQ/pdb
1OY7	http://doi.org/10.2210/pdb1OY7/pdb
1P03	http://doi.org/10.2210/pdb1P03/pdb
1P04	http://doi.org/10.2210/pdb1P04/pdb
1P4U	http://doi.org/10.2210/pdb1P4U/pdb
1PCG	http://doi.org/10.2210/pdb1PCG/pdb
1PDQ	http://doi.org/10.2210/pdb1PDQ/pdb
1PRL	http://doi.org/10.2210/pdb1PRL/pdb
1PTS	http://doi.org/10.2210/pdb1PTS/pdb
1PZ5	http://doi.org/10.2210/pdb1PZ5/pdb
1Q4K	http://doi.org/10.2210/pdb1Q4K/pdb
1QJA	http://doi.org/10.2210/pdb1QJA/pdb
1QJB	http://doi.org/10.2210/pdb1QJB/pdb
1QNG	http://doi.org/10.2210/pdb1QNG/pdb
1QSC	http://doi.org/10.2210/pdb1QSC/pdb
1QWE	http://doi.org/10.2210/pdb1QWE/pdb
1QWF	http://doi.org/10.2210/pdb1QWF/pdb
1R17	http://doi.org/10.2210/pdb1R17/pdb
1RLP	http://doi.org/10.2210/pdb1RLP/pdb
1RST	http://doi.org/10.2210/pdb1RST/pdb
1RZX	http://doi.org/10.2210/pdb1RZX/pdb
1SFI	http://doi.org/10.2210/pdb1SFI/pdb
1SHC	http://doi.org/10.2210/pdb1SHC/pdb
1SM3	http://doi.org/10.2210/pdb1SM3/pdb
1SPS	http://doi.org/10.2210/pdb1SPS/pdb
1T29	http://doi.org/10.2210/pdb1T29/pdb
1T2V	http://doi.org/10.2210/pdb1T2V/pdb
1T37	http://doi.org/10.2210/pdb1T37/pdb
1T7R	http://doi.org/10.2210/pdb1T7R/pdb
1UEF	http://doi.org/10.2210/pdb1UEF/pdb
1UJ0	http://doi.org/10.2210/pdb1UJ0/pdb
1UJJ	http://doi.org/10.2210/pdb1UJJ/pdb
1UKH	http://doi.org/10.2210/pdb1UKH/pdb
1UMW	http://doi.org/10.2210/pdb1UMW/pdb
1UPK	http://doi.org/10.2210/pdb1UPK/pdb
1UTC	http://doi.org/10.2210/pdb1UTC/pdb
1UTI	http://doi.org/10.2210/pdb1UTI/pdb
1VYJ	http://doi.org/10.2210/pdb1VYJ/pdb
1W80	http://doi.org/10.2210/pdb1W80/pdb
1W9U	http://doi.org/10.2210/pdb1W9U/pdb
1W9V	http://doi.org/10.2210/pdb1W9V/pdb
1X8S	http://doi.org/10.2210/pdb1X8S/pdb
1XB7	http://doi.org/10.2210/pdb1XB7/pdb
1XN3	http://doi.org/10.2210/pdb1XN3/pdb
1Y19	http://doi.org/10.2210/pdb1Y19/pdb
1Y2A	http://doi.org/10.2210/pdb1Y2A/pdb
1Y3A	http://doi.org/10.2210/pdb1Y3A/pdb
1Y98	http://doi.org/10.2210/pdb1Y98/pdb
1YBO	http://doi.org/10.2210/pdb1YBO/pdb
1YVH	http://doi.org/10.2210/pdb1YVH/pdb
1YWH	http://doi.org/10.2210/pdb1YWH/pdb
1YY6	http://doi.org/10.2210/pdb1YY6/pdb
1ZEA	http://doi.org/10.2210/pdb1ZEA/pdb
1ZKK	http://doi.org/10.2210/pdb1ZKK/pdb
1ZUB	http://doi.org/10.2210/pdb1ZUB/pdb
2A0T	http://doi.org/10.2210/pdb2A0T/pdb
2A25	http://doi.org/10.2210/pdb2A25/pdb
2AOF	http://doi.org/10.2210/pdb2AOF/pdb
2AOH	http://doi.org/10.2210/pdb2AOH/pdb
2AQ9	http://doi.org/10.2210/pdb2AQ9/pdb
2ASU	http://doi.org/10.2210/pdb2ASU/pdb
2AZM	http://doi.org/10.2210/pdb2AZM/pdb
2B2V	http://doi.org/10.2210/pdb2B2V/pdb
2B7F	http://doi.org/10.2210/pdb2B7F/pdb
2BBA	http://doi.org/10.2210/pdb2BBA/pdb
2BGN	http://doi.org/10.2210/pdb2BGN/pdb
2BGR	http://doi.org/10.2210/pdb2BGR/pdb
2BJ4	http://doi.org/10.2210/pdb2BJ4/pdb
2BR8	http://doi.org/10.2210/pdb2BR8/pdb
2BYP	http://doi.org/10.2210/pdb2BYP/pdb
2BZ8	http://doi.org/10.2210/pdb2BZ8/pdb
2CE9	http://doi.org/10.2210/pdb2CE9/pdb
2CI9	http://doi.org/10.2210/pdb2CI9/pdb
2CIA	http://doi.org/10.2210/pdb2CIA/pdb
2CO0	http://doi.org/10.2210/pdb2CO0/pdb
2DF6	http://doi.org/10.2210/pdb2DF6/pdb
2DWX	http://doi.org/10.2210/pdb2DWX/pdb
2EMT	http://doi.org/10.2210/pdb2EMT/pdb
2F6J	http://doi.org/10.2210/pdb2F6J/pdb
2FCI	http://doi.org/10.2210/pdb2FCI/pdb
2FLU	http://doi.org/10.2210/pdb2FLU/pdb
2FTS	http://doi.org/10.2210/pdb2FTS/pdb
2FYS	http://doi.org/10.2210/pdb2FYS/pdb
2G6Q	http://doi.org/10.2210/pdb2G6Q/pdb
2GFA	http://doi.org/10.2210/pdb2GFA/pdb
2GPH	http://doi.org/10.2210/pdb2GPH/pdb
2H2G	http://doi.org/10.2210/pdb2H2G/pdb
2H2H	http://doi.org/10.2210/pdb2H2H/pdb
2H9M	http://doi.org/10.2210/pdb2H9M/pdb
2HDX	http://doi.org/10.2210/pdb2HDX/pdb
2HMH	http://doi.org/10.2210/pdb2HMH/pdb
2HUG	http://doi.org/10.2210/pdb2HUG/pdb
2IG0	http://doi.org/10.2210/pdb2IG0/pdb
2IV9	http://doi.org/10.2210/pdb2IV9/pdb
2IVZ	http://doi.org/10.2210/pdb2IVZ/pdb
2JK9	http://doi.org/10.2210/pdb2JK9/pdb
2JKR	http://doi.org/10.2210/pdb2JKR/pdb
2JKT	http://doi.org/10.2210/pdb2JKT/pdb
2JNW	http://doi.org/10.2210/pdb2JNW/pdb
2JOA	http://doi.org/10.2210/pdb2JOA/pdb
2JQ9	http://doi.org/10.2210/pdb2JQ9/pdb
2JQI	http://doi.org/10.2210/pdb2JQI/pdb
2JQK	http://doi.org/10.2210/pdb2JQK/pdb
2JQL	http://doi.org/10.2210/pdb2JQL/pdb
2K00	http://doi.org/10.2210/pdb2K00/pdb
2K2R	http://doi.org/10.2210/pdb2K2R/pdb
2K3W	http://doi.org/10.2210/pdb2K3W/pdb
2K7L	http://doi.org/10.2210/pdb2K7L/pdb
2KBR	http://doi.org/10.2210/pdb2KBR/pdb
2KBS	http://doi.org/10.2210/pdb2KBS/pdb
2KE1	http://doi.org/10.2210/pdb2KE1/pdb
2KFF	http://doi.org/10.2210/pdb2KFF/pdb
2KFG	http://doi.org/10.2210/pdb2KFG/pdb
2KFH	http://doi.org/10.2210/pdb2KFH/pdb
2KGI	http://doi.org/10.2210/pdb2KGI/pdb
2KHH	http://doi.org/10.2210/pdb2KHH/pdb
2KNH	http://doi.org/10.2210/pdb2KNH/pdb
2KOH	http://doi.org/10.2210/pdb2KOH/pdb
2KPL	http://doi.org/10.2210/pdb2KPL/pdb
2KS9	http://doi.org/10.2210/pdb2KS9/pdb
2KSP	http://doi.org/10.2210/pdb2KSP/pdb
2KUP	http://doi.org/10.2210/pdb2KUP/pdb
2KVM	http://doi.org/10.2210/pdb2KVM/pdb
2KWN	http://doi.org/10.2210/pdb2KWN/pdb
2KZU	http://doi.org/10.2210/pdb2KZU/pdb
2L0I	http://doi.org/10.2210/pdb2L0I/pdb
2L11	http://doi.org/10.2210/pdb2L11/pdb
2L12	http://doi.org/10.2210/pdb2L12/pdb
2L1B	http://doi.org/10.2210/pdb2L1B/pdb
2L3R	http://doi.org/10.2210/pdb2L3R/pdb
2L6E	http://doi.org/10.2210/pdb2L6E/pdb
2L6J	http://doi.org/10.2210/pdb2L6J/pdb
2L75	http://doi.org/10.2210/pdb2L75/pdb
2L7U	http://doi.org/10.2210/pdb2L7U/pdb
2L8J	http://doi.org/10.2210/pdb2L8J/pdb
2LBM	http://doi.org/10.2210/pdb2LBM/pdb
2LCS	http://doi.org/10.2210/pdb2LCS/pdb
2LCT	http://doi.org/10.2210/pdb2LCT/pdb
2LGF	http://doi.org/10.2210/pdb2LGF/pdb
2LL7	http://doi.org/10.2210/pdb2LL7/pdb
2LLO	http://doi.org/10.2210/pdb2LLO/pdb
2LNW	http://doi.org/10.2210/pdb2LNW/pdb
2LO6	http://doi.org/10.2210/pdb2LO6/pdb
2LOZ	http://doi.org/10.2210/pdb2LOZ/pdb
2LP8	http://doi.org/10.2210/pdb2LP8/pdb
2LSK	http://doi.org/10.2210/pdb2LSK/pdb
2LSP	http://doi.org/10.2210/pdb2LSP/pdb
2LSR	http://doi.org/10.2210/pdb2LSR/pdb
2LSV	http://doi.org/10.2210/pdb2LSV/pdb
2LTO	http://doi.org/10.2210/pdb2LTO/pdb
2M0O	http://doi.org/10.2210/pdb2M0O/pdb
2M0U	http://doi.org/10.2210/pdb2M0U/pdb
2M3M	http://doi.org/10.2210/pdb2M3M/pdb
2M41	http://doi.org/10.2210/pdb2M41/pdb
2MG5	http://doi.org/10.2210/pdb2MG5/pdb
2MKR	http://doi.org/10.2210/pdb2MKR/pdb
2MNZ	http://doi.org/10.2210/pdb2MNZ/pdb
2MOW	http://doi.org/10.2210/pdb2MOW/pdb
2MPM	http://doi.org/10.2210/pdb2MPM/pdb
2MPS	http://doi.org/10.2210/pdb2MPS/pdb
2MS4	http://doi.org/10.2210/pdb2MS4/pdb
2MWO	http://doi.org/10.2210/pdb2MWO/pdb
2MWP	http://doi.org/10.2210/pdb2MWP/pdb
2MWY	http://doi.org/10.2210/pdb2MWY/pdb
2N1G	http://doi.org/10.2210/pdb2N1G/pdb
2N3K	http://doi.org/10.2210/pdb2N3K/pdb
2N9E	http://doi.org/10.2210/pdb2N9E/pdb
2N9X	http://doi.org/10.2210/pdb2N9X/pdb
2NCZ	http://doi.org/10.2210/pdb2NCZ/pdb
2ND0	http://doi.org/10.2210/pdb2ND0/pdb
2NDF	http://doi.org/10.2210/pdb2NDF/pdb
2NDG	http://doi.org/10.2210/pdb2NDG/pdb
2NM1	http://doi.org/10.2210/pdb2NM1/pdb
2NMB	http://doi.org/10.2210/pdb2NMB/pdb
2NWN	http://doi.org/10.2210/pdb2NWN/pdb
2NXD	http://doi.org/10.2210/pdb2NXD/pdb
2NXL	http://doi.org/10.2210/pdb2NXL/pdb
2NXM	http://doi.org/10.2210/pdb2NXM/pdb
2O9V	http://doi.org/10.2210/pdb2O9V/pdb
2ODD	http://doi.org/10.2210/pdb2ODD/pdb
2OI3	http://doi.org/10.2210/pdb2OI3/pdb
2OQS	http://doi.org/10.2210/pdb2OQS/pdb
2OVQ	http://doi.org/10.2210/pdb2OVQ/pdb
2PEH	http://doi.org/10.2210/pdb2PEH/pdb
2PEM	http://doi.org/10.2210/pdb2PEM/pdb
2PL9	http://doi.org/10.2210/pdb2PL9/pdb
2PNX	http://doi.org/10.2210/pdb2PNX/pdb
2PR9	http://doi.org/10.2210/pdb2PR9/pdb
2PUY	http://doi.org/10.2210/pdb2PUY/pdb
2PV1	http://doi.org/10.2210/pdb2PV1/pdb
2PV2	http://doi.org/10.2210/pdb2PV2/pdb
2Q8Y	http://doi.org/10.2210/pdb2Q8Y/pdb
2QBW	http://doi.org/10.2210/pdb2QBW/pdb
2QBX	http://doi.org/10.2210/pdb2QBX/pdb
2QIC	http://doi.org/10.2210/pdb2QIC/pdb
2QL5	http://doi.org/10.2210/pdb2QL5/pdb
2QQS	http://doi.org/10.2210/pdb2QQS/pdb
2QT5	http://doi.org/10.2210/pdb2QT5/pdb
2R02	http://doi.org/10.2210/pdb2R02/pdb
2R03	http://doi.org/10.2210/pdb2R03/pdb
2R05	http://doi.org/10.2210/pdb2R05/pdb
2R0Y	http://doi.org/10.2210/pdb2R0Y/pdb
2R3Y	http://doi.org/10.2210/pdb2R3Y/pdb
2R7G	http://doi.org/10.2210/pdb2R7G/pdb
2R9B	http://doi.org/10.2210/pdb2R9B/pdb
2RNW	http://doi.org/10.2210/pdb2RNW/pdb
2RNX	http://doi.org/10.2210/pdb2RNX/pdb
2RNY	http://doi.org/10.2210/pdb2RNY/pdb
2ROL	http://doi.org/10.2210/pdb2ROL/pdb
2RQU	http://doi.org/10.2210/pdb2RQU/pdb
2RR4	http://doi.org/10.2210/pdb2RR4/pdb
2RT5	http://doi.org/10.2210/pdb2RT5/pdb
2RVN	http://doi.org/10.2210/pdb2RVN/pdb
2UZ6	http://doi.org/10.2210/pdb2UZ6/pdb
2V7D	http://doi.org/10.2210/pdb2V7D/pdb
2V83	http://doi.org/10.2210/pdb2V83/pdb
2V85	http://doi.org/10.2210/pdb2V85/pdb
2V86	http://doi.org/10.2210/pdb2V86/pdb
2V87	http://doi.org/10.2210/pdb2V87/pdb
2V88	http://doi.org/10.2210/pdb2V88/pdb
2VNF	http://doi.org/10.2210/pdb2VNF/pdb
2VPG	http://doi.org/10.2210/pdb2VPG/pdb
2VR3	http://doi.org/10.2210/pdb2VR3/pdb
2VWF	http://doi.org/10.2210/pdb2VWF/pdb
2W0P	http://doi.org/10.2210/pdb2W0P/pdb
2W0Z	http://doi.org/10.2210/pdb2W0Z/pdb
2W10	http://doi.org/10.2210/pdb2W10/pdb
2W2U	http://doi.org/10.2210/pdb2W2U/pdb
2W3O	http://doi.org/10.2210/pdb2W3O/pdb
2W6T	http://doi.org/10.2210/pdb2W6T/pdb
2W6U	http://doi.org/10.2210/pdb2W6U/pdb
2W73	http://doi.org/10.2210/pdb2W73/pdb
2W77	http://doi.org/10.2210/pdb2W77/pdb
2W78	http://doi.org/10.2210/pdb2W78/pdb
2W85	http://doi.org/10.2210/pdb2W85/pdb
2W9R	http://doi.org/10.2210/pdb2W9R/pdb
2WA8	http://doi.org/10.2210/pdb2WA8/pdb
2WFJ	http://doi.org/10.2210/pdb2WFJ/pdb
2WP1	http://doi.org/10.2210/pdb2WP1/pdb
2XHS	http://doi.org/10.2210/pdb2XHS/pdb
2XL2	http://doi.org/10.2210/pdb2XL2/pdb
2XQQ	http://doi.org/10.2210/pdb2XQQ/pdb
2XRW	http://doi.org/10.2210/pdb2XRW/pdb
2XS8	http://doi.org/10.2210/pdb2XS8/pdb
2XXN	http://doi.org/10.2210/pdb2XXN/pdb
2Y8O	http://doi.org/10.2210/pdb2Y8O/pdb
2Y9Q	http://doi.org/10.2210/pdb2Y9Q/pdb
2YNN	http://doi.org/10.2210/pdb2YNN/pdb
2YNR	http://doi.org/10.2210/pdb2YNR/pdb
2YNS	http://doi.org/10.2210/pdb2YNS/pdb
2YQ6	http://doi.org/10.2210/pdb2YQ6/pdb
2Z5S	http://doi.org/10.2210/pdb2Z5S/pdb
2Z6W	http://doi.org/10.2210/pdb2Z6W/pdb
3AL3	http://doi.org/10.2210/pdb3AL3/pdb
3ASK	http://doi.org/10.2210/pdb3ASK/pdb
3AX5	http://doi.org/10.2210/pdb3AX5/pdb
3B95	http://doi.org/10.2210/pdb3B95/pdb
3BIM	http://doi.org/10.2210/pdb3BIM/pdb
3BL2	http://doi.org/10.2210/pdb3BL2/pdb
3BTR	http://doi.org/10.2210/pdb3BTR/pdb
3BU8	http://doi.org/10.2210/pdb3BU8/pdb
3BUM	http://doi.org/10.2210/pdb3BUM/pdb
3BUN	http://doi.org/10.2210/pdb3BUN/pdb
3BUO	http://doi.org/10.2210/pdb3BUO/pdb
3BUW	http://doi.org/10.2210/pdb3BUW/pdb
3BUX	http://doi.org/10.2210/pdb3BUX/pdb
3C3O	http://doi.org/10.2210/pdb3C3O/pdb
3C3Q	http://doi.org/10.2210/pdb3C3Q/pdb
3C3R	http://doi.org/10.2210/pdb3C3R/pdb
3C6W	http://doi.org/10.2210/pdb3C6W/pdb
3C88	http://doi.org/10.2210/pdb3C88/pdb
3C89	http://doi.org/10.2210/pdb3C89/pdb
3C8A	http://doi.org/10.2210/pdb3C8A/pdb
3C8B	http://doi.org/10.2210/pdb3C8B/pdb
3C94	http://doi.org/10.2210/pdb3C94/pdb
3CFS	http://doi.org/10.2210/pdb3CFS/pdb
3CFV	http://doi.org/10.2210/pdb3CFV/pdb
3COJ	http://doi.org/10.2210/pdb3COJ/pdb
3CYY	http://doi.org/10.2210/pdb3CYY/pdb
3D1E	http://doi.org/10.2210/pdb3D1E/pdb
3D1F	http://doi.org/10.2210/pdb3D1F/pdb
3D32	http://doi.org/10.2210/pdb3D32/pdb
3D9K	http://doi.org/10.2210/pdb3D9K/pdb
3DIW	http://doi.org/10.2210/pdb3DIW/pdb
3DNJ	http://doi.org/10.2210/pdb3DNJ/pdb
3DOW	http://doi.org/10.2210/pdb3DOW/pdb
3DPC	http://doi.org/10.2210/pdb3DPC/pdb
3DPO	http://doi.org/10.2210/pdb3DPO/pdb
3DRF	http://doi.org/10.2210/pdb3DRF/pdb
3DRG	http://doi.org/10.2210/pdb3DRG/pdb
3DRI	http://doi.org/10.2210/pdb3DRI/pdb
3DS0	http://doi.org/10.2210/pdb3DS0/pdb
3DS9	http://doi.org/10.2210/pdb3DS9/pdb
3DVP	http://doi.org/10.2210/pdb3DVP/pdb
3E1R	http://doi.org/10.2210/pdb3E1R/pdb
3EBB	http://doi.org/10.2210/pdb3EBB/pdb
3EG6	http://doi.org/10.2210/pdb3EG6/pdb
3EMH	http://doi.org/10.2210/pdb3EMH/pdb
3EOV	http://doi.org/10.2210/pdb3EOV/pdb
3EQS	http://doi.org/10.2210/pdb3EQS/pdb
3EQY	http://doi.org/10.2210/pdb3EQY/pdb
3EU7	http://doi.org/10.2210/pdb3EU7/pdb
3FDT	http://doi.org/10.2210/pdb3FDT/pdb
3FWV	http://doi.org/10.2210/pdb3FWV/pdb
3G2S	http://doi.org/10.2210/pdb3G2S/pdb
3G2U	http://doi.org/10.2210/pdb3G2U/pdb
3G2W	http://doi.org/10.2210/pdb3G2W/pdb
3G7L	http://doi.org/10.2210/pdb3G7L/pdb
3GDS	http://doi.org/10.2210/pdb3GDS/pdb
3GJQ	http://doi.org/10.2210/pdb3GJQ/pdb
3GJT	http://doi.org/10.2210/pdb3GJT/pdb
3H1Z	http://doi.org/10.2210/pdb3H1Z/pdb
3H52	http://doi.org/10.2210/pdb3H52/pdb
3H6Z	http://doi.org/10.2210/pdb3H6Z/pdb
3H85	http://doi.org/10.2210/pdb3H85/pdb
3H91	http://doi.org/10.2210/pdb3H91/pdb
3HIK	http://doi.org/10.2210/pdb3HIK/pdb
3HQH	http://doi.org/10.2210/pdb3HQH/pdb
3HS8	http://doi.org/10.2210/pdb3HS8/pdb
3HS9	http://doi.org/10.2210/pdb3HS9/pdb
3I5R	http://doi.org/10.2210/pdb3I5R/pdb
3IBC	http://doi.org/10.2210/pdb3IBC/pdb
3IIW	http://doi.org/10.2210/pdb3IIW/pdb
3IIY	http://doi.org/10.2210/pdb3IIY/pdb
3IJ0	http://doi.org/10.2210/pdb3IJ0/pdb
3IJ1	http://doi.org/10.2210/pdb3IJ1/pdb
3IQG	http://doi.org/10.2210/pdb3IQG/pdb
3IQH	http://doi.org/10.2210/pdb3IQH/pdb
3IQI	http://doi.org/10.2210/pdb3IQI/pdb
3IQJ	http://doi.org/10.2210/pdb3IQJ/pdb
3IQQ	http://doi.org/10.2210/pdb3IQQ/pdb
3IQU	http://doi.org/10.2210/pdb3IQU/pdb
3ISW	http://doi.org/10.2210/pdb3ISW/pdb
3IUX	http://doi.org/10.2210/pdb3IUX/pdb
3IVV	http://doi.org/10.2210/pdb3IVV/pdb
3IWY	http://doi.org/10.2210/pdb3IWY/pdb
3JPX	http://doi.org/10.2210/pdb3JPX/pdb
3JVK	http://doi.org/10.2210/pdb3JVK/pdb
3JZH	http://doi.org/10.2210/pdb3JZH/pdb
3K05	http://doi.org/10.2210/pdb3K05/pdb
3K0H	http://doi.org/10.2210/pdb3K0H/pdb
3K26	http://doi.org/10.2210/pdb3K26/pdb
3K27	http://doi.org/10.2210/pdb3K27/pdb
3KTR	http://doi.org/10.2210/pdb3KTR/pdb
3KZE	http://doi.org/10.2210/pdb3KZE/pdb
3L3Q	http://doi.org/10.2210/pdb3L3Q/pdb
3L6X	http://doi.org/10.2210/pdb3L6X/pdb
3L81	http://doi.org/10.2210/pdb3L81/pdb
3LGL	http://doi.org/10.2210/pdb3LGL/pdb
3LL8	http://doi.org/10.2210/pdb3LL8/pdb
3LNJ	http://doi.org/10.2210/pdb3LNJ/pdb
3LNZ	http://doi.org/10.2210/pdb3LNZ/pdb
3LQI	http://doi.org/10.2210/pdb3LQI/pdb
3M17	http://doi.org/10.2210/pdb3M17/pdb
3ME9	http://doi.org/10.2210/pdb3ME9/pdb
3MEU	http://doi.org/10.2210/pdb3MEU/pdb
3ML4	http://doi.org/10.2210/pdb3ML4/pdb
3MO8	http://doi.org/10.2210/pdb3MO8/pdb
3MP1	http://doi.org/10.2210/pdb3MP1/pdb
3MUK	http://doi.org/10.2210/pdb3MUK/pdb
3MXC	http://doi.org/10.2210/pdb3MXC/pdb
3MXY	http://doi.org/10.2210/pdb3MXY/pdb
3N5E	http://doi.org/10.2210/pdb3N5E/pdb
3N5U	http://doi.org/10.2210/pdb3N5U/pdb
3NF3	http://doi.org/10.2210/pdb3NF3/pdb
3NFK	http://doi.org/10.2210/pdb3NFK/pdb
3NFL	http://doi.org/10.2210/pdb3NFL/pdb
3NIN	http://doi.org/10.2210/pdb3NIN/pdb
3NKX	http://doi.org/10.2210/pdb3NKX/pdb
3NTH	http://doi.org/10.2210/pdb3NTH/pdb
3NTI	http://doi.org/10.2210/pdb3NTI/pdb
3O0E	http://doi.org/10.2210/pdb3O0E/pdb
3O1D	http://doi.org/10.2210/pdb3O1D/pdb
3OAP	http://doi.org/10.2210/pdb3OAP/pdb
3OB1	http://doi.org/10.2210/pdb3OB1/pdb
3OB2	http://doi.org/10.2210/pdb3OB2/pdb
3OBQ	http://doi.org/10.2210/pdb3OBQ/pdb
3OBX	http://doi.org/10.2210/pdb3OBX/pdb
3OE0	http://doi.org/10.2210/pdb3OE0/pdb
3OMC	http://doi.org/10.2210/pdb3OMC/pdb
3OMG	http://doi.org/10.2210/pdb3OMG/pdb
3OQ5	http://doi.org/10.2210/pdb3OQ5/pdb
3P4F	http://doi.org/10.2210/pdb3P4F/pdb
3PDH	http://doi.org/10.2210/pdb3PDH/pdb
3PKN	http://doi.org/10.2210/pdb3PKN/pdb
3PLU	http://doi.org/10.2210/pdb3PLU/pdb
3POA	http://doi.org/10.2210/pdb3POA/pdb
3PQZ	http://doi.org/10.2210/pdb3PQZ/pdb
3PSL	http://doi.org/10.2210/pdb3PSL/pdb
3PUJ	http://doi.org/10.2210/pdb3PUJ/pdb
3PUK	http://doi.org/10.2210/pdb3PUK/pdb
3PXE	http://doi.org/10.2210/pdb3PXE/pdb
3Q4J	http://doi.org/10.2210/pdb3Q4J/pdb
3Q4K	http://doi.org/10.2210/pdb3Q4K/pdb
3Q5U	http://doi.org/10.2210/pdb3Q5U/pdb
3Q6S	http://doi.org/10.2210/pdb3Q6S/pdb
3Q8D	http://doi.org/10.2210/pdb3Q8D/pdb
3QN7	http://doi.org/10.2210/pdb3QN7/pdb
3QNJ	http://doi.org/10.2210/pdb3QNJ/pdb
3QO2	http://doi.org/10.2210/pdb3QO2/pdb
3QW5	http://doi.org/10.2210/pdb3QW5/pdb
3QZV	http://doi.org/10.2210/pdb3QZV/pdb
3R0H	http://doi.org/10.2210/pdb3R0H/pdb
3R42	http://doi.org/10.2210/pdb3R42/pdb
3RBQ	http://doi.org/10.2210/pdb3RBQ/pdb
3RDV	http://doi.org/10.2210/pdb3RDV/pdb
3RL7	http://doi.org/10.2210/pdb3RL7/pdb
3RQE	http://doi.org/10.2210/pdb3RQE/pdb
3RQF	http://doi.org/10.2210/pdb3RQF/pdb
3RQG	http://doi.org/10.2210/pdb3RQG/pdb
3RTX	http://doi.org/10.2210/pdb3RTX/pdb
3RZ9	http://doi.org/10.2210/pdb3RZ9/pdb
3SHV	http://doi.org/10.2210/pdb3SHV/pdb
3SNA	http://doi.org/10.2210/pdb3SNA/pdb
3SNB	http://doi.org/10.2210/pdb3SNB/pdb
3SNC	http://doi.org/10.2210/pdb3SNC/pdb
3SND	http://doi.org/10.2210/pdb3SND/pdb
3SO6	http://doi.org/10.2210/pdb3SO6/pdb
3SOU	http://doi.org/10.2210/pdb3SOU/pdb
3SW9	http://doi.org/10.2210/pdb3SW9/pdb
3SXU	http://doi.org/10.2210/pdb3SXU/pdb
3T5I	http://doi.org/10.2210/pdb3T5I/pdb
3T6B	http://doi.org/10.2210/pdb3T6B/pdb
3T6R	http://doi.org/10.2210/pdb3T6R/pdb
3T7G	http://doi.org/10.2210/pdb3T7G/pdb
3TDU	http://doi.org/10.2210/pdb3TDU/pdb
3TDZ	http://doi.org/10.2210/pdb3TDZ/pdb
3TG5	http://doi.org/10.2210/pdb3TG5/pdb
3TIW	http://doi.org/10.2210/pdb3TIW/pdb
3TKZ	http://doi.org/10.2210/pdb3TKZ/pdb
3TL0	http://doi.org/10.2210/pdb3TL0/pdb
3TPX	http://doi.org/10.2210/pdb3TPX/pdb
3TSZ	http://doi.org/10.2210/pdb3TSZ/pdb
3TWR	http://doi.org/10.2210/pdb3TWR/pdb
3TWS	http://doi.org/10.2210/pdb3TWS/pdb
3TWU	http://doi.org/10.2210/pdb3TWU/pdb
3TWV	http://doi.org/10.2210/pdb3TWV/pdb
3TWW	http://doi.org/10.2210/pdb3TWW/pdb
3TWX	http://doi.org/10.2210/pdb3TWX/pdb
3TZD	http://doi.org/10.2210/pdb3TZD/pdb
3U1I	http://doi.org/10.2210/pdb3U1I/pdb
3U2Q	http://doi.org/10.2210/pdb3U2Q/pdb
3U3F	http://doi.org/10.2210/pdb3U3F/pdb
3UAL	http://doi.org/10.2210/pdb3UAL/pdb
3UAT	http://doi.org/10.2210/pdb3UAT/pdb
3UED	http://doi.org/10.2210/pdb3UED/pdb
3UEO	http://doi.org/10.2210/pdb3UEO/pdb
3UI2	http://doi.org/10.2210/pdb3UI2/pdb
3UIG	http://doi.org/10.2210/pdb3UIG/pdb
3UIH	http://doi.org/10.2210/pdb3UIH/pdb
3UII	http://doi.org/10.2210/pdb3UII/pdb
3UNN	http://doi.org/10.2210/pdb3UNN/pdb
3UPV	http://doi.org/10.2210/pdb3UPV/pdb
3URI	http://doi.org/10.2210/pdb3URI/pdb
3UVK	http://doi.org/10.2210/pdb3UVK/pdb
3UVL	http://doi.org/10.2210/pdb3UVL/pdb
3UVM	http://doi.org/10.2210/pdb3UVM/pdb
3UVN	http://doi.org/10.2210/pdb3UVN/pdb
3UVO	http://doi.org/10.2210/pdb3UVO/pdb
3UVU	http://doi.org/10.2210/pdb3UVU/pdb
3UVW	http://doi.org/10.2210/pdb3UVW/pdb
3UVX	http://doi.org/10.2210/pdb3UVX/pdb
3UW9	http://doi.org/10.2210/pdb3UW9/pdb
3UXG	http://doi.org/10.2210/pdb3UXG/pdb
3UZD	http://doi.org/10.2210/pdb3UZD/pdb
3V2O	http://doi.org/10.2210/pdb3V2O/pdb
3V2X	http://doi.org/10.2210/pdb3V2X/pdb
3V30	http://doi.org/10.2210/pdb3V30/pdb
3V31	http://doi.org/10.2210/pdb3V31/pdb
3V3B	http://doi.org/10.2210/pdb3V3B/pdb
3V43	http://doi.org/10.2210/pdb3V43/pdb
3V7D	http://doi.org/10.2210/pdb3V7D/pdb
3VA4	http://doi.org/10.2210/pdb3VA4/pdb
3WDC	http://doi.org/10.2210/pdb3WDC/pdb
3WP0	http://doi.org/10.2210/pdb3WP0/pdb
3WP1	http://doi.org/10.2210/pdb3WP1/pdb
3WSY	http://doi.org/10.2210/pdb3WSY/pdb
3WUT	http://doi.org/10.2210/pdb3WUT/pdb
3WUU	http://doi.org/10.2210/pdb3WUU/pdb
3WUV	http://doi.org/10.2210/pdb3WUV/pdb
3ZEV	http://doi.org/10.2210/pdb3ZEV/pdb
3ZKE	http://doi.org/10.2210/pdb3ZKE/pdb
3ZMT	http://doi.org/10.2210/pdb3ZMT/pdb
3ZMU	http://doi.org/10.2210/pdb3ZMU/pdb
3ZMV	http://doi.org/10.2210/pdb3ZMV/pdb
3ZMZ	http://doi.org/10.2210/pdb3ZMZ/pdb
3ZN0	http://doi.org/10.2210/pdb3ZN0/pdb
3ZN1	http://doi.org/10.2210/pdb3ZN1/pdb
3ZQI	http://doi.org/10.2210/pdb3ZQI/pdb
3ZVY	http://doi.org/10.2210/pdb3ZVY/pdb
4A0J	http://doi.org/10.2210/pdb4A0J/pdb
4A1W	http://doi.org/10.2210/pdb4A1W/pdb
4A2A	http://doi.org/10.2210/pdb4A2A/pdb
4A7J	http://doi.org/10.2210/pdb4A7J/pdb
4AA1	http://doi.org/10.2210/pdb4AA1/pdb
4AA2	http://doi.org/10.2210/pdb4AA2/pdb
4ABI	http://doi.org/10.2210/pdb4ABI/pdb
4ABJ	http://doi.org/10.2210/pdb4ABJ/pdb
4AIF	http://doi.org/10.2210/pdb4AIF/pdb
4AOM	http://doi.org/10.2210/pdb4AOM/pdb
4APH	http://doi.org/10.2210/pdb4APH/pdb
4APO	http://doi.org/10.2210/pdb4APO/pdb
4AZA	http://doi.org/10.2210/pdb4AZA/pdb
4B4N	http://doi.org/10.2210/pdb4B4N/pdb
4B60	http://doi.org/10.2210/pdb4B60/pdb
4B8O	http://doi.org/10.2210/pdb4B8O/pdb
4B8P	http://doi.org/10.2210/pdb4B8P/pdb
4B8Y	http://doi.org/10.2210/pdb4B8Y/pdb
4B9W	http://doi.org/10.2210/pdb4B9W/pdb
4BA3	http://doi.org/10.2210/pdb4BA3/pdb
4BD3	http://doi.org/10.2210/pdb4BD3/pdb
4BEA	http://doi.org/10.2210/pdb4BEA/pdb
4BG6	http://doi.org/10.2210/pdb4BG6/pdb
4BLB	http://doi.org/10.2210/pdb4BLB/pdb
4BT9	http://doi.org/10.2210/pdb4BT9/pdb
4BTB	http://doi.org/10.2210/pdb4BTB/pdb
4BXU	http://doi.org/10.2210/pdb4BXU/pdb
4CC2	http://doi.org/10.2210/pdb4CC2/pdb
4CC3	http://doi.org/10.2210/pdb4CC3/pdb
4CH2	http://doi.org/10.2210/pdb4CH2/pdb
4CY1	http://doi.org/10.2210/pdb4CY1/pdb
4CZS	http://doi.org/10.2210/pdb4CZS/pdb
4DGB	http://doi.org/10.2210/pdb4DGB/pdb
4DJS	http://doi.org/10.2210/pdb4DJS/pdb
4DMA	http://doi.org/10.2210/pdb4DMA/pdb
4DOW	http://doi.org/10.2210/pdb4DOW/pdb
4DS1	http://doi.org/10.2210/pdb4DS1/pdb
4DX9	http://doi.org/10.2210/pdb4DX9/pdb
4e+34	http://doi.org/10.2210/pdb4E34/pdb
4e+35	http://doi.org/10.2210/pdb4E35/pdb
4E3B	http://doi.org/10.2210/pdb4E3B/pdb
4e+81	http://doi.org/10.2210/pdb4E81/pdb
4E9C	http://doi.org/10.2210/pdb4E9C/pdb
4EOY	http://doi.org/10.2210/pdb4EOY/pdb
4EP2	http://doi.org/10.2210/pdb4EP2/pdb
4EQF	http://doi.org/10.2210/pdb4EQF/pdb
4ERQ	http://doi.org/10.2210/pdb4ERQ/pdb
4ERY	http://doi.org/10.2210/pdb4ERY/pdb
4ERZ	http://doi.org/10.2210/pdb4ERZ/pdb
4ES0	http://doi.org/10.2210/pdb4ES0/pdb
4ESG	http://doi.org/10.2210/pdb4ESG/pdb
4EWR	http://doi.org/10.2210/pdb4EWR/pdb
4EZO	http://doi.org/10.2210/pdb4EZO/pdb
4EZQ	http://doi.org/10.2210/pdb4EZQ/pdb
4EZR	http://doi.org/10.2210/pdb4EZR/pdb
4EZT	http://doi.org/10.2210/pdb4EZT/pdb
4EZX	http://doi.org/10.2210/pdb4EZX/pdb
4EZY	http://doi.org/10.2210/pdb4EZY/pdb
4EZZ	http://doi.org/10.2210/pdb4EZZ/pdb
4F14	http://doi.org/10.2210/pdb4F14/pdb
4F20	http://doi.org/10.2210/pdb4F20/pdb
4FBX	http://doi.org/10.2210/pdb4FBX/pdb
4FCM	http://doi.org/10.2210/pdb4FCM/pdb
4FI9	http://doi.org/10.2210/pdb4FI9/pdb
4FMN	http://doi.org/10.2210/pdb4FMN/pdb
4FMO	http://doi.org/10.2210/pdb4FMO/pdb
4FMQ	http://doi.org/10.2210/pdb4FMQ/pdb
4FN5	http://doi.org/10.2210/pdb4FN5/pdb
4FT2	http://doi.org/10.2210/pdb4FT2/pdb
4FYS	http://doi.org/10.2210/pdb4FYS/pdb
4GAO	http://doi.org/10.2210/pdb4GAO/pdb
4GLY	http://doi.org/10.2210/pdb4GLY/pdb
4GNE	http://doi.org/10.2210/pdb4GNE/pdb
4GNF	http://doi.org/10.2210/pdb4GNF/pdb
4GPK	http://doi.org/10.2210/pdb4GPK/pdb
4GQ6	http://doi.org/10.2210/pdb4GQ6/pdb
4GVC	http://doi.org/10.2210/pdb4GVC/pdb
4GXL	http://doi.org/10.2210/pdb4GXL/pdb
4GY5	http://doi.org/10.2210/pdb4GY5/pdb
4H3Q	http://doi.org/10.2210/pdb4H3Q/pdb
4H75	http://doi.org/10.2210/pdb4H75/pdb
4HCZ	http://doi.org/10.2210/pdb4HCZ/pdb
4HGC	http://doi.org/10.2210/pdb4HGC/pdb
4HPY	http://doi.org/10.2210/pdb4HPY/pdb
4HT6	http://doi.org/10.2210/pdb4HT6/pdb
4HY9	http://doi.org/10.2210/pdb4HY9/pdb
4HYB	http://doi.org/10.2210/pdb4HYB/pdb
4I2W	http://doi.org/10.2210/pdb4I2W/pdb
4I2Z	http://doi.org/10.2210/pdb4I2Z/pdb
4I9C	http://doi.org/10.2210/pdb4I9C/pdb
4IB5	http://doi.org/10.2210/pdb4IB5/pdb
4IFI	http://doi.org/10.2210/pdb4IFI/pdb
4IGK	http://doi.org/10.2210/pdb4IGK/pdb
4IKN	http://doi.org/10.2210/pdb4IKN/pdb
4IUR	http://doi.org/10.2210/pdb4IUR/pdb
4J09	http://doi.org/10.2210/pdb4J09/pdb
4J26	http://doi.org/10.2210/pdb4J26/pdb
4J2C	http://doi.org/10.2210/pdb4J2C/pdb
4J73	http://doi.org/10.2210/pdb4J73/pdb
4J77	http://doi.org/10.2210/pdb4J77/pdb
4J78	http://doi.org/10.2210/pdb4J78/pdb
4J81	http://doi.org/10.2210/pdb4J81/pdb
4J82	http://doi.org/10.2210/pdb4J82/pdb
4J84	http://doi.org/10.2210/pdb4J84/pdb
4J86	http://doi.org/10.2210/pdb4J86/pdb
4J8B	http://doi.org/10.2210/pdb4J8B/pdb
4J8G	http://doi.org/10.2210/pdb4J8G/pdb
4JIZ	http://doi.org/10.2210/pdb4JIZ/pdb
4JJM	http://doi.org/10.2210/pdb4JJM/pdb
4JJQ	http://doi.org/10.2210/pdb4JJQ/pdb
4JK5	http://doi.org/10.2210/pdb4JK5/pdb
4JK6	http://doi.org/10.2210/pdb4JK6/pdb
4JOE	http://doi.org/10.2210/pdb4JOE/pdb
4JOF	http://doi.org/10.2210/pdb4JOF/pdb
4JOG	http://doi.org/10.2210/pdb4JOG/pdb
4JOH	http://doi.org/10.2210/pdb4JOH/pdb
4JOJ	http://doi.org/10.2210/pdb4JOJ/pdb
4JOK	http://doi.org/10.2210/pdb4JOK/pdb
4K0U	http://doi.org/10.2210/pdb4K0U/pdb
4K1E	http://doi.org/10.2210/pdb4K1E/pdb
4K3M	http://doi.org/10.2210/pdb4K3M/pdb
4K3P	http://doi.org/10.2210/pdb4K3P/pdb
4K3Q	http://doi.org/10.2210/pdb4K3Q/pdb
4K3R	http://doi.org/10.2210/pdb4K3R/pdb
4K6Y	http://doi.org/10.2210/pdb4K6Y/pdb
4K75	http://doi.org/10.2210/pdb4K75/pdb
4K76	http://doi.org/10.2210/pdb4K76/pdb
4KMD	http://doi.org/10.2210/pdb4KMD/pdb
4KVM	http://doi.org/10.2210/pdb4KVM/pdb
4L1U	http://doi.org/10.2210/pdb4L1U/pdb
4L3O	http://doi.org/10.2210/pdb4L3O/pdb
4L58	http://doi.org/10.2210/pdb4L58/pdb
4LG6	http://doi.org/10.2210/pdb4LG6/pdb
4LN2	http://doi.org/10.2210/pdb4LN2/pdb
4LNP	http://doi.org/10.2210/pdb4LNP/pdb
4M7C	http://doi.org/10.2210/pdb4M7C/pdb
4MDR	http://doi.org/10.2210/pdb4MDR/pdb
4MNW	http://doi.org/10.2210/pdb4MNW/pdb
4MNX	http://doi.org/10.2210/pdb4MNX/pdb
4MNY	http://doi.org/10.2210/pdb4MNY/pdb
4MZ5	http://doi.org/10.2210/pdb4MZ5/pdb
4MZ6	http://doi.org/10.2210/pdb4MZ6/pdb
4MZF	http://doi.org/10.2210/pdb4MZF/pdb
4MZH	http://doi.org/10.2210/pdb4MZH/pdb
4N5T	http://doi.org/10.2210/pdb4N5T/pdb
4N7G	http://doi.org/10.2210/pdb4N7G/pdb
4N7Y	http://doi.org/10.2210/pdb4N7Y/pdb
4N84	http://doi.org/10.2210/pdb4N84/pdb
4NB3	http://doi.org/10.2210/pdb4NB3/pdb
4NMO	http://doi.org/10.2210/pdb4NMO/pdb
4NMP	http://doi.org/10.2210/pdb4NMP/pdb
4NMQ	http://doi.org/10.2210/pdb4NMQ/pdb
4NMR	http://doi.org/10.2210/pdb4NMR/pdb
4NMX	http://doi.org/10.2210/pdb4NMX/pdb
4NW2	http://doi.org/10.2210/pdb4NW2/pdb
4NXQ	http://doi.org/10.2210/pdb4NXQ/pdb
4NXR	http://doi.org/10.2210/pdb4NXR/pdb
4NY3	http://doi.org/10.2210/pdb4NY3/pdb
4O36	http://doi.org/10.2210/pdb4O36/pdb
4O37	http://doi.org/10.2210/pdb4O37/pdb
4O3T	http://doi.org/10.2210/pdb4O3T/pdb
4O3U	http://doi.org/10.2210/pdb4O3U/pdb
4O45	http://doi.org/10.2210/pdb4O45/pdb
4O62	http://doi.org/10.2210/pdb4O62/pdb
4O9W	http://doi.org/10.2210/pdb4O9W/pdb
4ODK	http://doi.org/10.2210/pdb4ODK/pdb
4ODL	http://doi.org/10.2210/pdb4ODL/pdb
4ODM	http://doi.org/10.2210/pdb4ODM/pdb
4ODN	http://doi.org/10.2210/pdb4ODN/pdb
4ODP	http://doi.org/10.2210/pdb4ODP/pdb
4ODQ	http://doi.org/10.2210/pdb4ODQ/pdb
4OFB	http://doi.org/10.2210/pdb4OFB/pdb
4OS1	http://doi.org/10.2210/pdb4OS1/pdb
4OS2	http://doi.org/10.2210/pdb4OS2/pdb
4OU3	http://doi.org/10.2210/pdb4OU3/pdb
4OYK	http://doi.org/10.2210/pdb4OYK/pdb
4OZ1	http://doi.org/10.2210/pdb4OZ1/pdb
4P0A	http://doi.org/10.2210/pdb4P0A/pdb
4P0B	http://doi.org/10.2210/pdb4P0B/pdb
4PL6	http://doi.org/10.2210/pdb4PL6/pdb
4PLI	http://doi.org/10.2210/pdb4PLI/pdb
4PN1	http://doi.org/10.2210/pdb4PN1/pdb
4PXF	http://doi.org/10.2210/pdb4PXF/pdb
4PZ5	http://doi.org/10.2210/pdb4PZ5/pdb
4PZ8	http://doi.org/10.2210/pdb4PZ8/pdb
4Q6F	http://doi.org/10.2210/pdb4Q6F/pdb
4QBM	http://doi.org/10.2210/pdb4QBM/pdb
4QC1	http://doi.org/10.2210/pdb4QC1/pdb
4QH7	http://doi.org/10.2210/pdb4QH7/pdb
4QH8	http://doi.org/10.2210/pdb4QH8/pdb
4QQ4	http://doi.org/10.2210/pdb4QQ4/pdb
4QQI	http://doi.org/10.2210/pdb4QQI/pdb
4R1E	http://doi.org/10.2210/pdb4R1E/pdb
4RH5	http://doi.org/10.2210/pdb4RH5/pdb
4RQI	http://doi.org/10.2210/pdb4RQI/pdb
4RRV	http://doi.org/10.2210/pdb4RRV/pdb
4RXH	http://doi.org/10.2210/pdb4RXH/pdb
4TK1	http://doi.org/10.2210/pdb4TK1/pdb
4TK3	http://doi.org/10.2210/pdb4TK3/pdb
4TKN	http://doi.org/10.2210/pdb4TKN/pdb
4TKY	http://doi.org/10.2210/pdb4TKY/pdb
4TMP	http://doi.org/10.2210/pdb4TMP/pdb
4TSZ	http://doi.org/10.2210/pdb4TSZ/pdb
4TT2	http://doi.org/10.2210/pdb4TT2/pdb
4TWT	http://doi.org/10.2210/pdb4TWT/pdb
4TZM	http://doi.org/10.2210/pdb4TZM/pdb
4TZN	http://doi.org/10.2210/pdb4TZN/pdb
4TZQ	http://doi.org/10.2210/pdb4TZQ/pdb
4U0A	http://doi.org/10.2210/pdb4U0A/pdb
4U0C	http://doi.org/10.2210/pdb4U0C/pdb
4U2W	http://doi.org/10.2210/pdb4U2W/pdb
4U68	http://doi.org/10.2210/pdb4U68/pdb
4U7T	http://doi.org/10.2210/pdb4U7T/pdb
4U90	http://doi.org/10.2210/pdb4U90/pdb
4U91	http://doi.org/10.2210/pdb4U91/pdb
4UM9	http://doi.org/10.2210/pdb4UM9/pdb
4UTR	http://doi.org/10.2210/pdb4UTR/pdb
4UU5	http://doi.org/10.2210/pdb4UU5/pdb
4UX9	http://doi.org/10.2210/pdb4UX9/pdb
4V11	http://doi.org/10.2210/pdb4V11/pdb
4W4Z	http://doi.org/10.2210/pdb4W4Z/pdb
4W50	http://doi.org/10.2210/pdb4W50/pdb
4WCI	http://doi.org/10.2210/pdb4WCI/pdb
4WJ7	http://doi.org/10.2210/pdb4WJ7/pdb
4WK2	http://doi.org/10.2210/pdb4WK2/pdb
4WPH	http://doi.org/10.2210/pdb4WPH/pdb
4WRQ	http://doi.org/10.2210/pdb4WRQ/pdb
4WV6	http://doi.org/10.2210/pdb4WV6/pdb
4WYM	http://doi.org/10.2210/pdb4WYM/pdb
4X1Q	http://doi.org/10.2210/pdb4X1Q/pdb
4X1S	http://doi.org/10.2210/pdb4X1S/pdb
4X34	http://doi.org/10.2210/pdb4X34/pdb
4X3E	http://doi.org/10.2210/pdb4X3E/pdb
4X3H	http://doi.org/10.2210/pdb4X3H/pdb
4X3I	http://doi.org/10.2210/pdb4X3I/pdb
4X3K	http://doi.org/10.2210/pdb4X3K/pdb
4X3S	http://doi.org/10.2210/pdb4X3S/pdb
4X6S	http://doi.org/10.2210/pdb4X6S/pdb
4X8N	http://doi.org/10.2210/pdb4X8N/pdb
4X8P	http://doi.org/10.2210/pdb4X8P/pdb
4XC2	http://doi.org/10.2210/pdb4XC2/pdb
4XEK	http://doi.org/10.2210/pdb4XEK/pdb
4XHV	http://doi.org/10.2210/pdb4XHV/pdb
4XYN	http://doi.org/10.2210/pdb4XYN/pdb
4Y7R	http://doi.org/10.2210/pdb4Y7R/pdb
4YJE	http://doi.org/10.2210/pdb4YJE/pdb
4YJL	http://doi.org/10.2210/pdb4YJL/pdb
4YK6	http://doi.org/10.2210/pdb4YK6/pdb
4YM4	http://doi.org/10.2210/pdb4YM4/pdb
4YNL	http://doi.org/10.2210/pdb4YNL/pdb
4YOZ	http://doi.org/10.2210/pdb4YOZ/pdb
4YSI	http://doi.org/10.2210/pdb4YSI/pdb
4YY6	http://doi.org/10.2210/pdb4YY6/pdb
4YYI	http://doi.org/10.2210/pdb4YYI/pdb
4YYM	http://doi.org/10.2210/pdb4YYM/pdb
4Z0D	http://doi.org/10.2210/pdb4Z0D/pdb
4Z0U	http://doi.org/10.2210/pdb4Z0U/pdb
4Z2O	http://doi.org/10.2210/pdb4Z2O/pdb
4Z2P	http://doi.org/10.2210/pdb4Z2P/pdb
4Z5W	http://doi.org/10.2210/pdb4Z5W/pdb
4Z68	http://doi.org/10.2210/pdb4Z68/pdb
4Z7Q	http://doi.org/10.2210/pdb4Z7Q/pdb
4Z88	http://doi.org/10.2210/pdb4Z88/pdb
4Z89	http://doi.org/10.2210/pdb4Z89/pdb
4Z8M	http://doi.org/10.2210/pdb4Z8M/pdb
4ZDU	http://doi.org/10.2210/pdb4ZDU/pdb
4ZHL	http://doi.org/10.2210/pdb4ZHL/pdb
4ZHM	http://doi.org/10.2210/pdb4ZHM/pdb
4ZNX	http://doi.org/10.2210/pdb4ZNX/pdb
5A0E	http://doi.org/10.2210/pdb5A0E/pdb
5A2I	http://doi.org/10.2210/pdb5A2I/pdb
5A2J	http://doi.org/10.2210/pdb5A2J/pdb
5AER	http://doi.org/10.2210/pdb5AER/pdb
5AGU	http://doi.org/10.2210/pdb5AGU/pdb
5AH2	http://doi.org/10.2210/pdb5AH2/pdb
5AJO	http://doi.org/10.2210/pdb5AJO/pdb
5AWT	http://doi.org/10.2210/pdb5AWT/pdb
5AWU	http://doi.org/10.2210/pdb5AWU/pdb
5AZG	http://doi.org/10.2210/pdb5AZG/pdb
5B4W	http://doi.org/10.2210/pdb5B4W/pdb
5B56	http://doi.org/10.2210/pdb5B56/pdb
5B6C	http://doi.org/10.2210/pdb5B6C/pdb
5BJT	http://doi.org/10.2210/pdb5BJT/pdb
5C0M	http://doi.org/10.2210/pdb5C0M/pdb
5C11	http://doi.org/10.2210/pdb5C11/pdb
5C13	http://doi.org/10.2210/pdb5C13/pdb
5CFA	http://doi.org/10.2210/pdb5CFA/pdb
5CQX	http://doi.org/10.2210/pdb5CQX/pdb
5CVD	http://doi.org/10.2210/pdb5CVD/pdb
5D0J	http://doi.org/10.2210/pdb5D0J/pdb
5D6Y	http://doi.org/10.2210/pdb5D6Y/pdb
5D7E	http://doi.org/10.2210/pdb5D7E/pdb
5DAH	http://doi.org/10.2210/pdb5DAH/pdb
5DMS	http://doi.org/10.2210/pdb5DMS/pdb
5DPW	http://doi.org/10.2210/pdb5DPW/pdb
5E0L	http://doi.org/10.2210/pdb5E0L/pdb
5E0M	http://doi.org/10.2210/pdb5E0M/pdb
5E1B	http://doi.org/10.2210/pdb5E1B/pdb
5E1D	http://doi.org/10.2210/pdb5E1D/pdb
5E1M	http://doi.org/10.2210/pdb5E1M/pdb
5E1O	http://doi.org/10.2210/pdb5E1O/pdb
5E2Q	http://doi.org/10.2210/pdb5E2Q/pdb
5E3A	http://doi.org/10.2210/pdb5E3A/pdb
5E4W	http://doi.org/10.2210/pdb5E4W/pdb
5E8F	http://doi.org/10.2210/pdb5E8F/pdb
5EAY	http://doi.org/10.2210/pdb5EAY/pdb
5EEL	http://doi.org/10.2210/pdb5EEL/pdb
5EEQ	http://doi.org/10.2210/pdb5EEQ/pdb
5EKG	http://doi.org/10.2210/pdb5EKG/pdb
5ELQ	http://doi.org/10.2210/pdb5ELQ/pdb
5EM9	http://doi.org/10.2210/pdb5EM9/pdb
5EMA	http://doi.org/10.2210/pdb5EMA/pdb
5EMB	http://doi.org/10.2210/pdb5EMB/pdb
5EOK	http://doi.org/10.2210/pdb5EOK/pdb
5EPP	http://doi.org/10.2210/pdb5EPP/pdb
5ETA	http://doi.org/10.2210/pdb5ETA/pdb
5ETF	http://doi.org/10.2210/pdb5ETF/pdb
5EYZ	http://doi.org/10.2210/pdb5EYZ/pdb
5EZ0	http://doi.org/10.2210/pdb5EZ0/pdb
5FB0	http://doi.org/10.2210/pdb5FB0/pdb
5FJW	http://doi.org/10.2210/pdb5FJW/pdb
5FJX	http://doi.org/10.2210/pdb5FJX/pdb
5FOS	http://doi.org/10.2210/pdb5FOS/pdb
5FYQ	http://doi.org/10.2210/pdb5FYQ/pdb
5GG4	http://doi.org/10.2210/pdb5GG4/pdb
5GMV	http://doi.org/10.2210/pdb5GMV/pdb
5GOW	http://doi.org/10.2210/pdb5GOW/pdb
5GP7	http://doi.org/10.2210/pdb5GP7/pdb
5GS4	http://doi.org/10.2210/pdb5GS4/pdb
5GU4	http://doi.org/10.2210/pdb5GU4/pdb
5H1E	http://doi.org/10.2210/pdb5H1E/pdb
5H5Q	http://doi.org/10.2210/pdb5H5Q/pdb
5H5R	http://doi.org/10.2210/pdb5H5R/pdb
5H5S	http://doi.org/10.2210/pdb5H5S/pdb
5H7G	http://doi.org/10.2210/pdb5H7G/pdb
5HDA	http://doi.org/10.2210/pdb5HDA/pdb
5HEB	http://doi.org/10.2210/pdb5HEB/pdb
5HED	http://doi.org/10.2210/pdb5HED/pdb
5HJB	http://doi.org/10.2210/pdb5HJB/pdb
5HJC	http://doi.org/10.2210/pdb5HJC/pdb
5HJD	http://doi.org/10.2210/pdb5HJD/pdb
5HKH	http://doi.org/10.2210/pdb5HKH/pdb
5HOG	http://doi.org/10.2210/pdb5HOG/pdb
5HUW	http://doi.org/10.2210/pdb5HUW/pdb
5HYX	http://doi.org/10.2210/pdb5HYX/pdb
5I22	http://doi.org/10.2210/pdb5I22/pdb
5I25	http://doi.org/10.2210/pdb5I25/pdb
5IAY	http://doi.org/10.2210/pdb5IAY/pdb
5IGQ	http://doi.org/10.2210/pdb5IGQ/pdb
5IH2	http://doi.org/10.2210/pdb5IH2/pdb
5IQL	http://doi.org/10.2210/pdb5IQL/pdb
5IX1	http://doi.org/10.2210/pdb5IX1/pdb
5IXF	http://doi.org/10.2210/pdb5IXF/pdb
5IXQ	http://doi.org/10.2210/pdb5IXQ/pdb
5IXT	http://doi.org/10.2210/pdb5IXT/pdb
5IY4	http://doi.org/10.2210/pdb5IY4/pdb
5IYV	http://doi.org/10.2210/pdb5IYV/pdb
5IZU	http://doi.org/10.2210/pdb5IZU/pdb
5J19	http://doi.org/10.2210/pdb5J19/pdb
5J31	http://doi.org/10.2210/pdb5J31/pdb
5J3V	http://doi.org/10.2210/pdb5J3V/pdb
5JEK	http://doi.org/10.2210/pdb5JEK/pdb
5JEO	http://doi.org/10.2210/pdb5JEO/pdb
5JJM	http://doi.org/10.2210/pdb5JJM/pdb
5K6S	http://doi.org/10.2210/pdb5K6S/pdb
5KEZ	http://doi.org/10.2210/pdb5KEZ/pdb
5KLR	http://doi.org/10.2210/pdb5KLR/pdb
5KLT	http://doi.org/10.2210/pdb5KLT/pdb
5L7K	http://doi.org/10.2210/pdb5L7K/pdb
5LB7	http://doi.org/10.2210/pdb5LB7/pdb
5LSO	http://doi.org/10.2210/pdb5LSO/pdb
5LU2	http://doi.org/10.2210/pdb5LU2/pdb
5LVF	http://doi.org/10.2210/pdb5LVF/pdb
5LY1	http://doi.org/10.2210/pdb5LY1/pdb
5LY3	http://doi.org/10.2210/pdb5LY3/pdb
5LYN	http://doi.org/10.2210/pdb5LYN/pdb
5M9D	http://doi.org/10.2210/pdb5M9D/pdb
5MAV	http://doi.org/10.2210/pdb5MAV/pdb
5MGX	http://doi.org/10.2210/pdb5MGX/pdb
5MK1	http://doi.org/10.2210/pdb5MK1/pdb
5MK3	http://doi.org/10.2210/pdb5MK3/pdb
5MLO	http://doi.org/10.2210/pdb5MLO/pdb
5MLW	http://doi.org/10.2210/pdb5MLW/pdb
5N70	http://doi.org/10.2210/pdb5N70/pdb
5N7G	http://doi.org/10.2210/pdb5N7G/pdb
5N7X	http://doi.org/10.2210/pdb5N7X/pdb
5N8B	http://doi.org/10.2210/pdb5N8B/pdb
5N8E	http://doi.org/10.2210/pdb5N8E/pdb
5N8J	http://doi.org/10.2210/pdb5N8J/pdb
5N8W	http://doi.org/10.2210/pdb5N8W/pdb
5N99	http://doi.org/10.2210/pdb5N99/pdb
5NIN	http://doi.org/10.2210/pdb5NIN/pdb
5NJX	http://doi.org/10.2210/pdb5NJX/pdb
5NNE	http://doi.org/10.2210/pdb5NNE/pdb
5NWI	http://doi.org/10.2210/pdb5NWI/pdb
5NXQ	http://doi.org/10.2210/pdb5NXQ/pdb
5ODS	http://doi.org/10.2210/pdb5ODS/pdb
5OVC	http://doi.org/10.2210/pdb5OVC/pdb
5OVP	http://doi.org/10.2210/pdb5OVP/pdb
5OVV	http://doi.org/10.2210/pdb5OVV/pdb
5SVE	http://doi.org/10.2210/pdb5SVE/pdb
5SVZ	http://doi.org/10.2210/pdb5SVZ/pdb
5SWF	http://doi.org/10.2210/pdb5SWF/pdb
5T1I	http://doi.org/10.2210/pdb5T1I/pdb
5T6J	http://doi.org/10.2210/pdb5T6J/pdb
5T8R	http://doi.org/10.2210/pdb5T8R/pdb
5TBN	http://doi.org/10.2210/pdb5TBN/pdb
5TDR	http://doi.org/10.2210/pdb5TDR/pdb
5TEG	http://doi.org/10.2210/pdb5TEG/pdb
5TQ1	http://doi.org/10.2210/pdb5TQ1/pdb
5TQS	http://doi.org/10.2210/pdb5TQS/pdb
5TTW	http://doi.org/10.2210/pdb5TTW/pdb
5TWG	http://doi.org/10.2210/pdb5TWG/pdb
5TWH	http://doi.org/10.2210/pdb5TWH/pdb
5U2J	http://doi.org/10.2210/pdb5U2J/pdb
5U6K	http://doi.org/10.2210/pdb5U6K/pdb
5UL6	http://doi.org/10.2210/pdb5UL6/pdb
5UMZ	http://doi.org/10.2210/pdb5UMZ/pdb
5UNJ	http://doi.org/10.2210/pdb5UNJ/pdb
5UWI	http://doi.org/10.2210/pdb5UWI/pdb
5UWJ	http://doi.org/10.2210/pdb5UWJ/pdb
5UWP	http://doi.org/10.2210/pdb5UWP/pdb
5V1Y	http://doi.org/10.2210/pdb5V1Y/pdb
5V2P	http://doi.org/10.2210/pdb5V2P/pdb
5V2Q	http://doi.org/10.2210/pdb5V2Q/pdb
5V3R	http://doi.org/10.2210/pdb5V3R/pdb
5V4B	http://doi.org/10.2210/pdb5V4B/pdb
5V6Y	http://doi.org/10.2210/pdb5V6Y/pdb
5VB9	http://doi.org/10.2210/pdb5VB9/pdb
5VLH	http://doi.org/10.2210/pdb5VLH/pdb
5VLL	http://doi.org/10.2210/pdb5VLL/pdb
5VNB	http://doi.org/10.2210/pdb5VNB/pdb
5VQI	http://doi.org/10.2210/pdb5VQI/pdb
5VWI	http://doi.org/10.2210/pdb5VWI/pdb
5VZU	http://doi.org/10.2210/pdb5VZU/pdb
5W4S	http://doi.org/10.2210/pdb5W4S/pdb
5W6U	http://doi.org/10.2210/pdb5W6U/pdb
5W7I	http://doi.org/10.2210/pdb5W7I/pdb
5W7X	http://doi.org/10.2210/pdb5W7X/pdb
5W94	http://doi.org/10.2210/pdb5W94/pdb
5WA1	http://doi.org/10.2210/pdb5WA1/pdb
5WA4	http://doi.org/10.2210/pdb5WA4/pdb
5WBK	http://doi.org/10.2210/pdb5WBK/pdb
5WBL	http://doi.org/10.2210/pdb5WBL/pdb
5WIR	http://doi.org/10.2210/pdb5WIR/pdb
5WLE	http://doi.org/10.2210/pdb5WLE/pdb
5WOU	http://doi.org/10.2210/pdb5WOU/pdb
5WQD	http://doi.org/10.2210/pdb5WQD/pdb
5WXF	http://doi.org/10.2210/pdb5WXF/pdb
5WXG	http://doi.org/10.2210/pdb5WXG/pdb
5X54	http://doi.org/10.2210/pdb5X54/pdb
5XGL	http://doi.org/10.2210/pdb5XGL/pdb
5XHZ	http://doi.org/10.2210/pdb5XHZ/pdb
5XJM	http://doi.org/10.2210/pdb5XJM/pdb
5XN3	http://doi.org/10.2210/pdb5XN3/pdb
5XUP	http://doi.org/10.2210/pdb5XUP/pdb
5XWR	http://doi.org/10.2210/pdb5XWR/pdb
5XXK	http://doi.org/10.2210/pdb5XXK/pdb
5Y1U	http://doi.org/10.2210/pdb5Y1U/pdb
5Y20	http://doi.org/10.2210/pdb5Y20/pdb
5Y24	http://doi.org/10.2210/pdb5Y24/pdb
5Y59	http://doi.org/10.2210/pdb5Y59/pdb
5Y7W	http://doi.org/10.2210/pdb5Y7W/pdb
5YBA	http://doi.org/10.2210/pdb5YBA/pdb
5YBE	http://doi.org/10.2210/pdb5YBE/pdb
5YC1	http://doi.org/10.2210/pdb5YC1/pdb
5YC2	http://doi.org/10.2210/pdb5YC2/pdb
5YC3	http://doi.org/10.2210/pdb5YC3/pdb
5YCO	http://doi.org/10.2210/pdb5YCO/pdb
5YGD	http://doi.org/10.2210/pdb5YGD/pdb
5YGF	http://doi.org/10.2210/pdb5YGF/pdb
5YPO	http://doi.org/10.2210/pdb5YPO/pdb
5YV5	http://doi.org/10.2210/pdb5YV5/pdb
5YVX	http://doi.org/10.2210/pdb5YVX/pdb
5YYZ	http://doi.org/10.2210/pdb5YYZ/pdb
5ZNP	http://doi.org/10.2210/pdb5ZNP/pdb
5ZNR	http://doi.org/10.2210/pdb5ZNR/pdb
5ZOO	http://doi.org/10.2210/pdb5ZOO/pdb
5ZUJ	http://doi.org/10.2210/pdb5ZUJ/pdb
6A6W	http://doi.org/10.2210/pdb6A6W/pdb
6AR2	http://doi.org/10.2210/pdb6AR2/pdb
6ASZ	http://doi.org/10.2210/pdb6ASZ/pdb
6AXJ	http://doi.org/10.2210/pdb6AXJ/pdb
6B27	http://doi.org/10.2210/pdb6B27/pdb
6B67	http://doi.org/10.2210/pdb6B67/pdb
6BGG	http://doi.org/10.2210/pdb6BGG/pdb
6BHD	http://doi.org/10.2210/pdb6BHD/pdb
6BHI	http://doi.org/10.2210/pdb6BHI/pdb
6BNH	http://doi.org/10.2210/pdb6BNH/pdb
6BUU	http://doi.org/10.2210/pdb6BUU/pdb
6BVB	http://doi.org/10.2210/pdb6BVB/pdb
6C4U	http://doi.org/10.2210/pdb6C4U/pdb
6CDG	http://doi.org/10.2210/pdb6CDG/pdb
6CF6	http://doi.org/10.2210/pdb6CF6/pdb
6CO4	http://doi.org/10.2210/pdb6CO4/pdb
6DRT	http://doi.org/10.2210/pdb6DRT/pdb
6DUB	http://doi.org/10.2210/pdb6DUB/pdb
6e+49	http://doi.org/10.2210/pdb6E49/pdb
6e+83	http://doi.org/10.2210/pdb6E83/pdb
6e+86	http://doi.org/10.2210/pdb6E86/pdb
6E8K	http://doi.org/10.2210/pdb6E8K/pdb
6E8M	http://doi.org/10.2210/pdb6E8M/pdb
6EQX	http://doi.org/10.2210/pdb6EQX/pdb
6EVN	http://doi.org/10.2210/pdb6EVN/pdb
6EVO	http://doi.org/10.2210/pdb6EVO/pdb
6EVP	http://doi.org/10.2210/pdb6EVP/pdb
6EWW	http://doi.org/10.2210/pdb6EWW/pdb
6EXJ	http://doi.org/10.2210/pdb6EXJ/pdb
6EZI	http://doi.org/10.2210/pdb6EZI/pdb
6F08	http://doi.org/10.2210/pdb6F08/pdb
6F09	http://doi.org/10.2210/pdb6F09/pdb
6F0Y	http://doi.org/10.2210/pdb6F0Y/pdb
6F55	http://doi.org/10.2210/pdb6F55/pdb
6F8G	http://doi.org/10.2210/pdb6F8G/pdb
6FAU	http://doi.org/10.2210/pdb6FAU/pdb
6FC6	http://doi.org/10.2210/pdb6FC6/pdb
6FDP	http://doi.org/10.2210/pdb6FDP/pdb
6FDT	http://doi.org/10.2210/pdb6FDT/pdb
6FKQ	http://doi.org/10.2210/pdb6FKQ/pdb
6FMP	http://doi.org/10.2210/pdb6FMP/pdb
6G0Q	http://doi.org/10.2210/pdb6G0Q/pdb
6G84	http://doi.org/10.2210/pdb6G84/pdb
6G86	http://doi.org/10.2210/pdb6G86/pdb
6GBE	http://doi.org/10.2210/pdb6GBE/pdb
6GFX	http://doi.org/10.2210/pdb6GFX/pdb
6GZL	http://doi.org/10.2210/pdb6GZL/pdb
6H41	http://doi.org/10.2210/pdb6H41/pdb
6H7B	http://doi.org/10.2210/pdb6H7B/pdb
6HM4	http://doi.org/10.2210/pdb6HM4/pdb
6HPG	http://doi.org/10.2210/pdb6HPG/pdb
6MIL	http://doi.org/10.2210/pdb6MIL/pdb
6MIM	http://doi.org/10.2210/pdb6MIM/pdb
